# Supplementary material for: Diaqua­hexa-μ2-dichloro­acetato-μ3-oxido-tetra­hydro­furan­diiron(III)manganese(II)
Source: Acta Crystallogr Sect E Struct Rep Online. 2009 Dec 24;66(Pt 1):m101. doi: 10.1107/S1600536809054518 (PMC2980185; doi:10.1107/S1600536809054518)
Supplement: Supplementary file 1 [file e-66-0m101-sup1.cif]

##############################################################################
###                                                                        ###
###        Electronic paper (Acta Crystallographica Section E)             ###
###                                                                        ###
##############################################################################
#                                                                            #
# This CIF contains the data in a paper accepted for publication in Acta     #
# Crystallographica Section E. It conforms to the requirements of Notes      #
# for Authors for Section E, and has been peer reviewed under the auspices   #
# of the IUCr Commission on Journals.                                        #
#                                                                            #
# Full details of the Crystallographic Information File format               #
# are given in the paper "The Crystallographic Information File (CIF):       #
# a New Standard Archive File for Crystallography" by S. R. Hall, F. H.      #
# Allen and I. D. Brown [Acta Cryst. (1991), A47, 655-685].                  #
#                                                                            #
# The current version of the core CIF dictionary is obtainable from          #
# ftp://ftp.iucr.org/pub/cif_core.dic. The current version number is 2.4.    #
#                                                                            #
# Software is freely available for graphical display of the structure(s) in  #
# this CIF.  For information consult the CIF home page http://www.iucr.org/  #
# cif/home.html                                                              #
#                                                                            #
# This file may be used for bona fide research purposes within the           #
# scientific community so long as proper attribution is given to the journal # 
# article from which it was obtained.                                        #
#                                                                            #
##############################################################################
                                             
data_global
_audit_creation_method     SHELXL-97
_journal_date_recd_electronic     2009-12-17
_journal_date_accepted     2009-12-17
_journal_name_full     'Acta Crystallographica, Section E'
_journal_year     2010
_journal_volume     66
_journal_issue      1
_journal_page_first     m101
_journal_page_last     m101
_journal_paper_category     QM
_journal_coeditor_code     CI2991
_publ_contact_author
;
     Dr. Seik Weng Ng
     Department of Chemistry
     University of Malaya
     50603 Kuala Lumpur
     Malaysia
;
_publ_contact_author_email     seikweng@um.edu.my
_publ_contact_author_fax     '03 7967 4193'
_publ_contact_author_phone     '03 7967 6778'
_publ_section_title
;\
Diaquahexa-\m~2~-dichloroacetato-\m~3~-oxido-\
tetrahydrofurandiiron(III)manganese(II)diiron(III)
;
loop_
    _publ_author_name
    _publ_author_address
    'Sadeghi, Omid'
;
Department of Chemistry
General Campus
Shahid Beheshti University
Tehran 1983963113
Iran
;
    'Amini, Mostafa M.'
;
Department of Chemistry
General Campus
Shahid Beheshti University
Tehran 1983963113
Iran
;
    'Ng, Seik Weng'
;
Department of Chemistry
University of Malaya
50603 Kuala Lumpur
Malaysia
;
data_I
_audit_creation_method     SHELXL-97
_chemical_name_systematic
;
Diaquahexa-\m~2~-dichloroacetato-\m~3~-oxido-
tetrahydrofurandiiron(III)manganese(II)
;
_chemical_name_common     ?
_chemical_formula_moiety     'C16 H18 Cl12 Fe2 Mn O16'
_chemical_formula_sum     'C16 H18 Cl12 Fe2 Mn O16'
_chemical_formula_iupac     '[Fe2 Mn (C2 H Cl2 O2)6 O (C4 H8 O) (H2 O)2]'
_chemical_formula_weight     1058.34
_chemical_melting_point     ?
_symmetry_cell_setting     Triclinic
_symmetry_space_group_name_H-M     'P -1'
_symmetry_space_group_name_Hall     '-P 1'
loop_
    _symmetry_equiv_pos_as_xyz
    'x, y, z'
    '-x, -y, -z'
_cell_length_a     9.3800(10)
_cell_length_b     13.3160(10)
_cell_length_c     15.4320(10)
_cell_angle_alpha     90.1310(10)
_cell_angle_beta     100.0670(10)
_cell_angle_gamma     97.6770(10)
_cell_volume     1880.1(2)
_cell_formula_units_Z     2
_cell_measurement_reflns_used     4712
_cell_measurement_theta_min     2.4
_cell_measurement_theta_max     27.4
_cell_measurement_temperature     295(2)
_exptl_crystal_description     Block
_exptl_crystal_colour     Brown
_exptl_crystal_size_max     0.35
_exptl_crystal_size_mid     0.15
_exptl_crystal_size_min     0.15
_exptl_crystal_density_diffrn     1.869
_exptl_crystal_density_meas     ?
_exptl_crystal_density_method     'not measured'
_exptl_crystal_F_000     1046
_exptl_absorpt_coefficient_mu     2.005
_exptl_absorpt_correction_type     multi-scan
_exptl_absorpt_process_details     '(SADABS; Sheldrick, 1996)'
_exptl_absorpt_correction_T_min     0.5404
_exptl_absorpt_correction_T_max     0.7530
_diffrn_ambient_temperature     295(2)
_diffrn_radiation_type     MoK\a
_diffrn_radiation_wavelength     0.71073
_diffrn_radiation_source     'fine-focus sealed tube'
_diffrn_radiation_monochromator     graphite
_diffrn_measurement_device_type     'Bruker SMART APEX diffractometer'
_diffrn_measurement_method     '\w scans'
_diffrn_detector_area_resol_mean     ?
_diffrn_reflns_number     15425
_diffrn_reflns_av_R_equivalents     0.0245
_diffrn_reflns_av_sigmaI/netI     0.0487
_diffrn_reflns_theta_min     1.34
_diffrn_reflns_theta_max     27.50
_diffrn_reflns_theta_full     27.50
_diffrn_measured_fraction_theta_max     0.989
_diffrn_measured_fraction_theta_full     0.989
_diffrn_reflns_limit_h_min     -12
_diffrn_reflns_limit_h_max     12
_diffrn_reflns_limit_k_min     -17
_diffrn_reflns_limit_k_max     17
_diffrn_reflns_limit_l_min     -20
_diffrn_reflns_limit_l_max     17
_diffrn_standards_number     0
_diffrn_standards_interval_count     0
_diffrn_standards_interval_time     0
_diffrn_standards_decay_%     0
_reflns_number_total     8543
_reflns_number_gt     5788
_reflns_threshold_expression     I>2\s(I)
_refine_ls_structure_factor_coef     Fsqd
_refine_ls_matrix_type     full
_refine_ls_R_factor_all     0.0930
_refine_ls_R_factor_gt     0.0626
_refine_ls_wR_factor_gt     0.1776
_refine_ls_wR_factor_ref     0.2066
_refine_ls_goodness_of_fit_ref     1.025
_refine_ls_restrained_S_all     1.040
_refine_ls_number_reflns     8543
_refine_ls_number_parameters     440
_refine_ls_number_restraints     35
_refine_ls_hydrogen_treatment     mixed
_refine_ls_weighting_scheme     calc
_refine_ls_weighting_details
         'calc w=1/[\s^2^(Fo^2^)+(0.1141P)^2^+3.6071P] where P=(Fo^2^+2Fc^2^)/3'
_atom_sites_solution_hydrogens     geom
_atom_sites_solution_primary     direct
_atom_sites_solution_secondary     difmap
_refine_ls_shift/su_max     0.001
_refine_ls_shift/su_mean     0.001
_refine_diff_density_max     1.635
_refine_diff_density_min     -0.900
_refine_ls_extinction_method     none
_refine_ls_extinction_coef     ?
loop_
    _atom_type_symbol
    _atom_type_description
    _atom_type_scat_dispersion_real
    _atom_type_scat_dispersion_imag
    _atom_type_scat_source
    'C' 'C' 0.0033 0.0016
                         'International Tables Vol C Tables 4.2.6.8 and 6.1.1.4'
    'H' 'H' 0.0000 0.0000
                         'International Tables Vol C Tables 4.2.6.8 and 6.1.1.4'
    'O' 'O' 0.0106 0.0060
                         'International Tables Vol C Tables 4.2.6.8 and 6.1.1.4'
    'Cl' 'Cl' 0.1484 0.1585
                         'International Tables Vol C Tables 4.2.6.8 and 6.1.1.4'
    'Mn' 'Mn' 0.3368 0.7283
                         'International Tables Vol C Tables 4.2.6.8 and 6.1.1.4'
    'Fe' 'Fe' 0.3463 0.8444
                         'International Tables Vol C Tables 4.2.6.8 and 6.1.1.4'
_computing_data_collection     'APEX2 (Bruker, 2008)'
_computing_cell_refinement     'SAINT (Bruker, 2008)'
_computing_data_reduction     'SAINT (Bruker, 2008)'
_computing_structure_solution     'SHELXS97 (Sheldrick, 2008)'
_computing_structure_refinement     'SHELXL97 (Sheldrick, 2008)'
_computing_molecular_graphics     'X-SEED (Barbour, 2001)'
_computing_publication_material     'publCIF (Westrip, 2010)'
loop_
    _atom_site_type_symbol
    _atom_site_label
    _atom_site_fract_x
    _atom_site_fract_y
    _atom_site_fract_z
    _atom_site_U_iso_or_equiv
    _atom_site_adp_type
    _atom_site_calc_flag
    _atom_site_refinement_flags
    _atom_site_occupancy
    _atom_site_disorder_assembly
    _atom_site_disorder_group
    Fe Fe1 0.48559(8) 0.58734(5) 0.15449(5) 0.02900(19) Uani d P 0.67 . .
    Fe Fe2 0.70394(8) 0.77291(5) 0.26487(5) 0.03113(19) Uani d P 0.67 . .
    Fe Fe3 0.62644(8) 0.55454(6) 0.36749(5) 0.0331(2) Uani d P 0.67 . .
    Mn Mn1 0.48559(8) 0.58734(5) 0.15449(5) 0.02900(19) Uani d P 0.33 . .
    Mn Mn2 0.70394(8) 0.77291(5) 0.26487(5) 0.03113(19) Uani d P 0.33 . .
    Mn Mn3 0.62644(8) 0.55454(6) 0.36749(5) 0.0331(2) Uani d P 0.33 . .
    Cl Cl1 0.7881(3) 0.31545(18) 0.11574(16) 0.0856(7) Uani d . 1 . .
    Cl Cl2 0.5060(4) 0.21726(17) 0.1440(3) 0.1210(11) Uani d . 1 . .
    Cl Cl3 0.9003(3) 0.83097(19) -0.00937(16) 0.0953(8) Uani d . 1 . .
    Cl Cl4 0.9893(3) 0.6422(2) 0.0556(2) 0.1111(10) Uani d . 1 . .
    Cl Cl5 0.3394(5) 0.9362(2) 0.0396(2) 0.1385(14) Uani d . 1 . .
    Cl Cl6 0.3033(4) 0.9569(2) 0.2189(3) 0.1291(12) Uani d . 1 . .
    Cl Cl7 0.1673(3) 0.30107(17) 0.22744(18) 0.0944(8) Uani d . 1 . .
    Cl Cl8 0.0953(3) 0.4052(2) 0.37391(18) 0.1134(11) Uani d . 1 . .
    Cl Cl9 0.5161(3) 0.77820(18) 0.60071(13) 0.0888(7) Uani d . 1 . .
    Cl Cl10 0.6888(3) 0.94612(19) 0.53350(18) 0.1011(9) Uani d . 1 . .
    Cl Cl11 1.2099(2) 0.7122(2) 0.3483(2) 0.1044(9) Uani d . 1 . .
    Cl Cl12 1.1217(3) 0.7937(2) 0.5016(2) 0.1191(11) Uani d . 1 . .
    O O1 0.5657(5) 0.4523(3) 0.1497(3) 0.0473(10) Uani d . 1 . .
    O O2 0.6456(5) 0.4239(3) 0.2908(3) 0.0490(10) Uani d . 1 . .
    O O3 0.6341(4) 0.6367(3) 0.0718(3) 0.0449(9) Uani d . 1 . .
    O O4 0.7827(5) 0.7618(3) 0.1493(3) 0.0522(11) Uani d . 1 . .
    O O5 0.3761(4) 0.7103(3) 0.1277(3) 0.0485(10) Uani d . 1 . .
    O O6 0.5320(4) 0.8361(3) 0.2003(3) 0.0532(11) Uani d . 1 . .
    O O7 0.3171(4) 0.5173(3) 0.2051(3) 0.0503(10) Uani d . 1 . .
    O O8 0.3900(4) 0.4967(3) 0.3482(2) 0.0421(9) Uani d . 1 . .
    O O9 0.6494(6) 0.8139(3) 0.3790(3) 0.0556(11) Uani d . 1 . .
    O O10 0.5825(4) 0.6753(3) 0.4504(3) 0.0426(9) Uani d . 1 . .
    O O11 0.8568(4) 0.6037(3) 0.4047(3) 0.0487(10) Uani d . 1 . .
    O O12 0.8968(4) 0.7428(3) 0.3279(3) 0.0523(11) Uani d . 1 . .
    O O13 0.6045(4) 0.6424(2) 0.2557(2) 0.0310(7) Uani d . 1 . .
    O O14 0.8102(5) 0.9224(3) 0.2647(3) 0.0485(10) Uani d D 1 . .
    O O1w 0.3539(5) 0.5332(3) 0.0336(2) 0.0428(9) Uani d D 1 . .
    H H11 0.354(9) 0.4734(18) 0.015(3) 0.07(2) Uiso d D 1 . .
    H H12 0.336(7) 0.570(3) -0.011(2) 0.046(18) Uiso d D 1 . .
    O O2w 0.6460(4) 0.4572(3) 0.4791(3) 0.0407(8) Uani d D 1 . .
    H H21 0.580(7) 0.408(4) 0.481(5) 0.08(3) Uiso d D 1 . .
    H H22 0.662(11) 0.489(6) 0.528(3) 0.13(4) Uiso d D 1 . .
    C C1 0.6208(6) 0.4026(4) 0.2124(4) 0.0396(12) Uani d . 1 . .
    C C2 0.6613(9) 0.2998(5) 0.1891(5) 0.0596(18) Uani d . 1 . .
    H H2 0.7080 0.2706 0.2433 0.072 Uiso calc R 1 . .
    C C3 0.7428(6) 0.7024(4) 0.0862(3) 0.0364(11) Uani d . 1 . .
    C C4 0.8391(7) 0.7079(6) 0.0146(5) 0.0615(19) Uani d . 1 . .
    H H4 0.7829 0.6730 -0.0391 0.074 Uiso calc R 1 . .
    C C5 0.4141(6) 0.7987(4) 0.1553(4) 0.0425(13) Uani d . 1 . .
    C C6 0.3003(8) 0.8696(5) 0.1314(7) 0.079(3) Uani d . 1 . .
    H H6 0.2031 0.8299 0.1170 0.095 Uiso calc R 1 . .
    C C7 0.3020(6) 0.4845(4) 0.2785(4) 0.0393(12) Uani d . 1 . .
    C C8 0.1511(7) 0.4205(6) 0.2740(5) 0.0608(18) Uani d . 1 . .
    H H8 0.0783 0.4525 0.2340 0.073 Uiso calc R 1 . .
    C C9 0.6017(6) 0.7685(4) 0.4403(4) 0.0374(11) Uani d . 1 . .
    C C10 0.5580(7) 0.8389(5) 0.5070(4) 0.0504(15) Uani d . 1 . .
    H H10 0.4682 0.8634 0.4777 0.061 Uiso calc R 1 . .
    C C11 0.9324(6) 0.6772(4) 0.3815(4) 0.0407(12) Uani d . 1 . .
    C C12 1.0941(7) 0.6917(6) 0.4260(5) 0.0584(17) Uani d . 1 . .
    H H12a 1.1148 0.6303 0.4580 0.070 Uiso calc R 1 . .
    C C13 0.7881(14) 0.9875(9) 0.1903(8) 0.140(5) Uani d DU 1 . .
    H H13A 0.7012 1.0197 0.1900 0.168 Uiso calc R 1 . .
    H H13B 0.7769 0.9488 0.1356 0.168 Uiso calc R 1 . .
    C C14 0.9230(15) 1.0664(10) 0.2007(8) 0.143(5) Uani d DU 1 . .
    H H14A 1.0047 1.0406 0.1816 0.171 Uiso calc R 1 . .
    H H14B 0.9039 1.1280 0.1700 0.171 Uiso calc R 1 . .
    C C15 0.9457(18) 1.0811(8) 0.2983(8) 0.144(5) Uani d DU 1 . .
    H H15A 0.8773 1.1229 0.3150 0.173 Uiso calc R 1 . .
    H H15B 1.0445 1.1126 0.3213 0.173 Uiso calc R 1 . .
    C C16 0.9183(18) 0.9741(9) 0.3316(9) 0.165(6) Uani d DU 1 . .
    H H16A 1.0069 0.9424 0.3396 0.198 Uiso calc R 1 . .
    H H16B 0.8833 0.9744 0.3871 0.198 Uiso calc R 1 . .
loop_
    _atom_site_aniso_label
    _atom_site_aniso_U_11
    _atom_site_aniso_U_22
    _atom_site_aniso_U_33
    _atom_site_aniso_U_12
    _atom_site_aniso_U_13
    _atom_site_aniso_U_23
    Fe1 0.0335(4) 0.0263(4) 0.0262(4) 0.0008(3) 0.0051(3) 0.0000(3)
    Fe2 0.0348(4) 0.0247(4) 0.0311(4) -0.0016(3) 0.0025(3) 0.0006(3)
    Fe3 0.0358(4) 0.0320(4) 0.0305(4) 0.0010(3) 0.0059(3) 0.0003(3)
    Mn1 0.0335(4) 0.0263(4) 0.0262(4) 0.0008(3) 0.0051(3) 0.0000(3)
    Mn2 0.0348(4) 0.0247(4) 0.0311(4) -0.0016(3) 0.0025(3) 0.0006(3)
    Mn3 0.0358(4) 0.0320(4) 0.0305(4) 0.0010(3) 0.0059(3) 0.0003(3)
    Cl1 0.0947(15) 0.0943(15) 0.0880(15) 0.0563(13) 0.0386(12) 0.0159(12)
    Cl2 0.131(2) 0.0474(11) 0.186(3) -0.0117(13) 0.050(2) -0.0354(15)
    Cl3 0.1197(19) 0.0878(15) 0.0785(14) -0.0301(14) 0.0511(14) 0.0132(12)
    Cl4 0.0769(14) 0.120(2) 0.155(3) 0.0284(14) 0.0592(17) -0.0058(19)
    Cl5 0.214(4) 0.104(2) 0.098(2) 0.074(2) -0.009(2) 0.0416(17)
    Cl6 0.134(2) 0.0947(19) 0.185(3) 0.0527(18) 0.072(2) -0.010(2)
    Cl7 0.1038(17) 0.0655(13) 0.1057(18) -0.0294(12) 0.0273(14) -0.0193(12)
    Cl8 0.0954(17) 0.150(3) 0.0903(17) -0.0524(17) 0.0554(14) -0.0208(16)
    Cl9 0.145(2) 0.0797(14) 0.0520(11) 0.0171(14) 0.0442(12) -0.0051(10)
    Cl10 0.1105(18) 0.0784(14) 0.1083(18) -0.0314(13) 0.0369(15) -0.0541(14)
    Cl11 0.0527(11) 0.142(2) 0.132(2) 0.0308(13) 0.0393(13) 0.0530(18)
    Cl12 0.0953(18) 0.121(2) 0.116(2) -0.0117(16) -0.0304(16) -0.0442(18)
    O1 0.072(3) 0.033(2) 0.037(2) 0.0182(19) 0.0018(19) -0.0010(16)
    O2 0.074(3) 0.042(2) 0.034(2) 0.018(2) 0.0087(19) -0.0006(17)
    O3 0.044(2) 0.053(2) 0.035(2) -0.0111(18) 0.0133(16) -0.0022(17)
    O4 0.063(3) 0.046(2) 0.045(2) -0.013(2) 0.020(2) -0.0057(19)
    O5 0.048(2) 0.038(2) 0.055(3) 0.0091(18) -0.0061(19) 0.0007(18)
    O6 0.043(2) 0.033(2) 0.075(3) 0.0012(17) -0.010(2) 0.004(2)
    O7 0.043(2) 0.065(3) 0.035(2) -0.0156(19) 0.0043(17) 0.0022(19)
    O8 0.039(2) 0.052(2) 0.033(2) -0.0039(17) 0.0066(16) 0.0045(17)
    O9 0.088(3) 0.033(2) 0.048(2) -0.005(2) 0.028(2) -0.0066(18)
    O10 0.055(2) 0.036(2) 0.039(2) 0.0071(17) 0.0136(18) -0.0020(16)
    O11 0.036(2) 0.049(2) 0.059(3) 0.0001(18) 0.0065(18) 0.012(2)
    O12 0.039(2) 0.046(2) 0.063(3) -0.0021(18) -0.0071(19) 0.013(2)
    O13 0.0362(18) 0.0248(16) 0.0294(17) -0.0007(13) 0.0021(14) 0.0022(13)
    O14 0.055(2) 0.031(2) 0.054(3) -0.0073(17) 0.003(2) 0.0038(17)
    O1w 0.051(2) 0.045(2) 0.0296(19) 0.0013(19) 0.0038(17) -0.0049(17)
    O2w 0.046(2) 0.043(2) 0.032(2) 0.0025(18) 0.0067(16) 0.0062(17)
    C1 0.049(3) 0.035(3) 0.037(3) 0.007(2) 0.013(2) 0.000(2)
    C2 0.101(5) 0.039(3) 0.048(4) 0.032(3) 0.020(4) 0.004(3)
    C3 0.040(3) 0.038(3) 0.032(3) 0.001(2) 0.011(2) 0.002(2)
    C4 0.052(4) 0.080(5) 0.052(4) -0.019(3) 0.027(3) -0.009(3)
    C5 0.036(3) 0.039(3) 0.051(3) 0.004(2) 0.005(2) 0.009(3)
    C6 0.046(4) 0.038(3) 0.145(8) 0.011(3) -0.010(4) 0.016(4)
    C7 0.030(2) 0.044(3) 0.042(3) -0.005(2) 0.008(2) -0.005(2)
    C8 0.047(3) 0.067(4) 0.065(4) -0.015(3) 0.016(3) 0.000(3)
    C9 0.040(3) 0.034(3) 0.036(3) 0.002(2) 0.001(2) -0.005(2)
    C10 0.060(4) 0.045(3) 0.047(3) 0.006(3) 0.013(3) -0.012(3)
    C11 0.033(3) 0.043(3) 0.045(3) 0.006(2) 0.004(2) -0.004(2)
    C12 0.038(3) 0.063(4) 0.069(4) 0.002(3) -0.002(3) 0.012(3)
    C13 0.154(9) 0.108(7) 0.138(8) -0.014(7) -0.003(7) 0.030(7)
    C14 0.152(8) 0.112(7) 0.154(9) -0.030(6) 0.039(7) 0.032(7)
    C15 0.188(9) 0.082(6) 0.136(8) -0.059(6) 0.013(7) 0.009(6)
    C16 0.179(9) 0.122(8) 0.167(9) -0.020(7) -0.010(8) 0.010(7)
loop_
    _geom_bond_atom_site_label_1
    _geom_bond_atom_site_label_2
    _geom_bond_site_symmetry_2
    _geom_bond_distance
    _geom_bond_publ_flag
    Fe1 O13 . 1.841(3) ?
    Fe1 O7 . 2.004(4) ?
    Fe1 O1 . 2.045(4) ?
    Fe1 O5 . 2.052(4) ?
    Fe1 O3 . 2.092(4) ?
    Fe1 O1w . 2.116(4) ?
    Fe2 O13 . 1.852(3) ?
    Fe2 O12 . 1.991(4) ?
    Fe2 O9 . 2.012(4) ?
    Fe2 O6 . 2.026(4) ?
    Fe2 O4 . 2.058(4) ?
    Fe2 O14 . 2.104(4) ?
    Fe3 O13 . 2.082(3) ?
    Fe3 O2 . 2.146(4) ?
    Fe3 O11 . 2.148(4) ?
    Fe3 O2w . 2.155(4) ?
    Fe3 O10 . 2.178(4) ?
    Fe3 O8 . 2.216(4) ?
    Cl1 C2 . 1.773(8) ?
    Cl2 C2 . 1.740(9) ?
    Cl3 C4 . 1.725(8) ?
    Cl4 C4 . 1.781(9) ?
    Cl5 C6 . 1.740(10) ?
    Cl6 C6 . 1.774(10) ?
    Cl7 C8 . 1.779(8) ?
    Cl8 C8 . 1.717(7) ?
    Cl9 C10 . 1.736(7) ?
    Cl10 C10 . 1.751(7) ?
    Cl11 C12 . 1.751(8) ?
    Cl12 C12 . 1.752(8) ?
    O1 C1 . 1.250(7) ?
    O2 C1 . 1.217(7) ?
    O3 C3 . 1.240(6) ?
    O4 C3 . 1.226(7) ?
    O5 C5 . 1.236(7) ?
    O6 C5 . 1.240(7) ?
    O7 C7 . 1.239(7) ?
    O8 C7 . 1.232(7) ?
    O9 C9 . 1.241(7) ?
    O10 C9 . 1.244(6) ?
    O11 C11 . 1.222(7) ?
    O12 C11 . 1.241(7) ?
    O14 C16 . 1.419(9) ?
    O14 C13 . 1.442(8) ?
    O1w H11 . 0.850(10)
                      ?
    O1w H12 . 0.850(10)
                      ?
    O2w H21 . 0.850(10)
                      ?
    O2w H22 . 0.850(10)
                      ?
    C1 C2 . 1.528(8) ?
    C2 H2 . 0.98 ?
    C3 C4 . 1.541(8) ?
    C4 H4 . 0.98 ?
    C5 C6 . 1.516(8) ?
    C6 H6 . 0.98 ?
    C7 C8 . 1.542(8) ?
    C8 H8 . 0.98 ?
    C9 C10 . 1.534(8) ?
    C10 H10 . 0.98 ?
    C11 C12 . 1.538(8) ?
    C12 H12a . 0.98 ?
    C13 C14 . 1.519(9) ?
    C13 H13A . 0.97 ?
    C13 H13B . 0.97 ?
    C14 C15 . 1.493(9) ?
    C14 H14A . 0.97 ?
    C14 H14B . 0.97 ?
    C15 C16 . 1.521(9) ?
    C15 H15A . 0.97 ?
    C15 H15B . 0.97 ?
    C16 H16A . 0.97 ?
    C16 H16B . 0.97 ?
loop_
    _geom_angle_atom_site_label_1
    _geom_angle_atom_site_label_2
    _geom_angle_atom_site_label_3
    _geom_angle_site_symmetry_1
    _geom_angle_site_symmetry_3
    _geom_angle
    _geom_angle_publ_flag
    O13 Fe1 O7 . . 100.17(16) ?
    O13 Fe1 O1 . . 98.93(16) ?
    O7 Fe1 O1 . . 89.64(19) ?
    O13 Fe1 O5 . . 95.75(16) ?
    O7 Fe1 O5 . . 89.80(19) ?
    O1 Fe1 O5 . . 165.17(16) ?
    O13 Fe1 O3 . . 94.81(15) ?
    O7 Fe1 O3 . . 164.61(16) ?
    O1 Fe1 O3 . . 84.53(18) ?
    O5 Fe1 O3 . . 92.22(18) ?
    O13 Fe1 O1w . . 176.02(16) ?
    O7 Fe1 O1w . . 83.07(16) ?
    O1 Fe1 O1w . . 83.33(17) ?
    O5 Fe1 O1w . . 81.89(17) ?
    O3 Fe1 O1w . . 82.11(16) ?
    O13 Fe2 O12 . . 98.58(16) ?
    O13 Fe2 O9 . . 97.57(16) ?
    O12 Fe2 O9 . . 90.9(2) ?
    O13 Fe2 O6 . . 94.49(16) ?
    O12 Fe2 O6 . . 166.89(17) ?
    O9 Fe2 O6 . . 88.4(2) ?
    O13 Fe2 O4 . . 94.61(16) ?
    O12 Fe2 O4 . . 87.6(2) ?
    O9 Fe2 O4 . . 167.81(17) ?
    O6 Fe2 O4 . . 90.4(2) ?
    O13 Fe2 O14 . . 175.47(16) ?
    O12 Fe2 O14 . . 84.51(17) ?
    O9 Fe2 O14 . . 85.66(17) ?
    O6 Fe2 O14 . . 82.38(16) ?
    O4 Fe2 O14 . . 82.17(17) ?
    O13 Fe3 O2 . . 91.27(14) ?
    O13 Fe3 O11 . . 94.02(15) ?
    O2 Fe3 O11 . . 96.35(18) ?
    O13 Fe3 O2w . . 177.25(15) ?
    O2 Fe3 O2w . . 86.15(16) ?
    O11 Fe3 O2w . . 87.23(16) ?
    O13 Fe3 O10 . . 92.63(14) ?
    O2 Fe3 O10 . . 172.53(16) ?
    O11 Fe3 O10 . . 89.72(17) ?
    O2w Fe3 O10 . . 89.82(15) ?
    O13 Fe3 O8 . . 93.57(14) ?
    O2 Fe3 O8 . . 85.85(17) ?
    O11 Fe3 O8 . . 172.04(15) ?
    O2w Fe3 O8 . . 85.28(15) ?
    O10 Fe3 O8 . . 87.56(15) ?
    C1 O1 Fe1 . . 128.2(4) ?
    C1 O2 Fe3 . . 134.2(4) ?
    C3 O3 Fe1 . . 129.1(3) ?
    C3 O4 Fe2 . . 130.9(4) ?
    C5 O5 Fe1 . . 128.3(4) ?
    C5 O6 Fe2 . . 132.2(4) ?
    C7 O7 Fe1 . . 134.5(4) ?
    C7 O8 Fe3 . . 128.0(3) ?
    C9 O9 Fe2 . . 135.5(4) ?
    C9 O10 Fe3 . . 128.8(4) ?
    C11 O11 Fe3 . . 130.0(4) ?
    C11 O12 Fe2 . . 132.6(4) ?
    Fe1 O13 Fe2 . . 123.79(18) ?
    Fe1 O13 Fe3 . . 118.50(16) ?
    Fe2 O13 Fe3 . . 117.70(17) ?
    C16 O14 C13 . . 108.7(7) ?
    C16 O14 Fe2 . . 127.9(5) ?
    C13 O14 Fe2 . . 123.3(5) ?
    Fe1 O1w H11 . . 121(4) ?
    Fe1 O1w H12 . . 124(4) ?
    H11 O1w H12 . . 107.6(17) ?
    Fe3 O2w H21 . . 119(6) ?
    Fe3 O2w H22 . . 114(7) ?
    H21 O2w H22 . . 107.5(18) ?
    O2 C1 O1 . . 129.0(5) ?
    O2 C1 C2 . . 114.4(5) ?
    O1 C1 C2 . . 116.5(5) ?
    C1 C2 Cl2 . . 110.8(5) ?
    C1 C2 Cl1 . . 110.0(5) ?
    Cl2 C2 Cl1 . . 111.0(4) ?
    C1 C2 H2 . . 108.3 ?
    Cl2 C2 H2 . . 108.3 ?
    Cl1 C2 H2 . . 108.3 ?
    O4 C3 O3 . . 128.6(5) ?
    O4 C3 C4 . . 117.0(5) ?
    O3 C3 C4 . . 114.4(5) ?
    C3 C4 Cl3 . . 112.5(5) ?
    C3 C4 Cl4 . . 106.3(5) ?
    Cl3 C4 Cl4 . . 110.5(4) ?
    C3 C4 H4 . . 109.1 ?
    Cl3 C4 H4 . . 109.1 ?
    Cl4 C4 H4 . . 109.1 ?
    O5 C5 O6 . . 128.3(5) ?
    O5 C5 C6 . . 115.3(5) ?
    O6 C5 C6 . . 116.4(6) ?
    C5 C6 Cl5 . . 107.9(6) ?
    C5 C6 Cl6 . . 111.4(6) ?
    Cl5 C6 Cl6 . . 109.1(4) ?
    C5 C6 H6 . . 109.5 ?
    Cl5 C6 H6 . . 109.5 ?
    Cl6 C6 H6 . . 109.5 ?
    O8 C7 O7 . . 128.3(5) ?
    O8 C7 C8 . . 121.0(5) ?
    O7 C7 C8 . . 110.7(5) ?
    C7 C8 Cl8 . . 114.3(5) ?
    C7 C8 Cl7 . . 105.4(5) ?
    Cl8 C8 Cl7 . . 110.5(4) ?
    C7 C8 H8 . . 108.8 ?
    Cl8 C8 H8 . . 108.8 ?
    Cl7 C8 H8 . . 108.8 ?
    O9 C9 O10 . . 127.3(5) ?
    O9 C9 C10 . . 113.6(5) ?
    O10 C9 C10 . . 119.1(5) ?
    C9 C10 Cl9 . . 113.7(4) ?
    C9 C10 Cl10 . . 111.5(4) ?
    Cl9 C10 Cl10 . . 111.7(4) ?
    C9 C10 H10 . . 106.5 ?
    Cl9 C10 H10 . . 106.5 ?
    Cl10 C10 H10 . . 106.5 ?
    O11 C11 O12 . . 129.2(5) ?
    O11 C11 C12 . . 115.5(5) ?
    O12 C11 C12 . . 115.3(5) ?
    C11 C12 Cl11 . . 111.3(5) ?
    C11 C12 Cl12 . . 107.9(5) ?
    Cl11 C12 Cl12 . . 111.4(4) ?
    C11 C12 H12a . . 108.7 ?
    Cl11 C12 H12a . . 108.7 ?
    Cl12 C12 H12a . . 108.7 ?
    O14 C13 C14 . . 106.2(8) ?
    O14 C13 H13A . . 110.5 ?
    C14 C13 H13A . . 110.5 ?
    O14 C13 H13B . . 110.5 ?
    C14 C13 H13B . . 110.5 ?
    H13A C13 H13B . . 108.7 ?
    C15 C14 C13 . . 97.9(9) ?
    C15 C14 H14A . . 112.2 ?
    C13 C14 H14A . . 112.2 ?
    C15 C14 H14B . . 112.2 ?
    C13 C14 H14B . . 112.2 ?
    H14A C14 H14B . . 109.8 ?
    C14 C15 C16 . . 103.8(10) ?
    C14 C15 H15A . . 111.0 ?
    C16 C15 H15A . . 111.0 ?
    C14 C15 H15B . . 111.0 ?
    C16 C15 H15B . . 111.0 ?
    H15A C15 H15B . . 109.0 ?
    O14 C16 C15 . . 104.4(8) ?
    O14 C16 H16A . . 110.9 ?
    C15 C16 H16A . . 110.9 ?
    O14 C16 H16B . . 110.9 ?
    C15 C16 H16B . . 110.9 ?
    H16A C16 H16B . . 108.9 ?
loop_
    _geom_torsion_atom_site_label_1
    _geom_torsion_atom_site_label_2
    _geom_torsion_atom_site_label_3
    _geom_torsion_atom_site_label_4
    _geom_torsion_site_symmetry_1
    _geom_torsion_site_symmetry_2
    _geom_torsion_site_symmetry_3
    _geom_torsion_site_symmetry_4
    _geom_torsion
    _geom_torsion_publ_flag
    O13 Fe1 O1 C1 . . . . 30.2(5) ?
    O7 Fe1 O1 C1 . . . . -70.1(5) ?
    O5 Fe1 O1 C1 . . . . -157.9(6) ?
    O3 Fe1 O1 C1 . . . . 124.2(5) ?
    O1w Fe1 O1 C1 . . . . -153.2(5) ?
    O13 Fe3 O2 C1 . . . . -14.5(6) ?
    O11 Fe3 O2 C1 . . . . -108.7(6) ?
    O2w Fe3 O2 C1 . . . . 164.6(6) ?
    O8 Fe3 O2 C1 . . . . 79.0(6) ?
    O13 Fe1 O3 C3 . . . . -16.7(5) ?
    O7 Fe1 O3 C3 . . . . 176.6(6) ?
    O1 Fe1 O3 C3 . . . . -115.2(5) ?
    O5 Fe1 O3 C3 . . . . 79.3(5) ?
    O1w Fe1 O3 C3 . . . . 160.8(5) ?
    O13 Fe2 O4 C3 . . . . 18.4(6) ?
    O12 Fe2 O4 C3 . . . . 116.8(6) ?
    O9 Fe2 O4 C3 . . . . -160.3(8) ?
    O6 Fe2 O4 C3 . . . . -76.2(6) ?
    O14 Fe2 O4 C3 . . . . -158.4(6) ?
    O13 Fe1 O5 C5 . . . . 19.9(5) ?
    O7 Fe1 O5 C5 . . . . 120.1(5) ?
    O1 Fe1 O5 C5 . . . . -152.1(7) ?
    O3 Fe1 O5 C5 . . . . -75.2(5) ?
    O1w Fe1 O5 C5 . . . . -156.9(5) ?
    O13 Fe2 O6 C5 . . . . -13.1(6) ?
    O12 Fe2 O6 C5 . . . . 162.4(8) ?
    O9 Fe2 O6 C5 . . . . -110.6(6) ?
    O4 Fe2 O6 C5 . . . . 81.6(6) ?
    O14 Fe2 O6 C5 . . . . 163.6(6) ?
    O13 Fe1 O7 C7 . . . . -23.4(6) ?
    O1 Fe1 O7 C7 . . . . 75.7(6) ?
    O5 Fe1 O7 C7 . . . . -119.2(6) ?
    O3 Fe1 O7 C7 . . . . 143.2(6) ?
    O1w Fe1 O7 C7 . . . . 159.0(6) ?
    O13 Fe3 O8 C7 . . . . 28.5(5) ?
    O2 Fe3 O8 C7 . . . . -62.6(5) ?
    O2w Fe3 O8 C7 . . . . -149.0(5) ?
    O10 Fe3 O8 C7 . . . . 120.9(5) ?
    O13 Fe2 O9 C9 . . . . 18.2(6) ?
    O12 Fe2 O9 C9 . . . . -80.6(6) ?
    O6 Fe2 O9 C9 . . . . 112.5(6) ?
    O4 Fe2 O9 C9 . . . . -163.2(8) ?
    O14 Fe2 O9 C9 . . . . -165.0(6) ?
    O13 Fe3 O10 C9 . . . . -25.7(5) ?
    O11 Fe3 O10 C9 . . . . 68.3(5) ?
    O2w Fe3 O10 C9 . . . . 155.5(5) ?
    O8 Fe3 O10 C9 . . . . -119.2(5) ?
    O13 Fe3 O11 C11 . . . . 17.7(5) ?
    O2 Fe3 O11 C11 . . . . 109.4(5) ?
    O2w Fe3 O11 C11 . . . . -164.8(5) ?
    O10 Fe3 O11 C11 . . . . -74.9(5) ?
    O13 Fe2 O12 C11 . . . . -30.9(6) ?
    O9 Fe2 O12 C11 . . . . 66.9(6) ?
    O6 Fe2 O12 C11 . . . . 153.6(8) ?
    O4 Fe2 O12 C11 . . . . -125.2(6) ?
    O14 Fe2 O12 C11 . . . . 152.4(6) ?
    O7 Fe1 O13 Fe2 . . . . -137.2(2) ?
    O1 Fe1 O13 Fe2 . . . . 131.6(2) ?
    O5 Fe1 O13 Fe2 . . . . -46.3(2) ?
    O3 Fe1 O13 Fe2 . . . . 46.4(2) ?
    O7 Fe1 O13 Fe3 . . . . 41.6(2) ?
    O1 Fe1 O13 Fe3 . . . . -49.6(2) ?
    O5 Fe1 O13 Fe3 . . . . 132.5(2) ?
    O3 Fe1 O13 Fe3 . . . . -134.8(2) ?
    O12 Fe2 O13 Fe1 . . . . -135.3(2) ?
    O9 Fe2 O13 Fe1 . . . . 132.7(2) ?
    O6 Fe2 O13 Fe1 . . . . 43.7(3) ?
    O4 Fe2 O13 Fe1 . . . . -47.0(3) ?
    O12 Fe2 O13 Fe3 . . . . 45.9(2) ?
    O9 Fe2 O13 Fe3 . . . . -46.1(2) ?
    O6 Fe2 O13 Fe3 . . . . -135.1(2) ?
    O4 Fe2 O13 Fe3 . . . . 134.2(2) ?
    O2 Fe3 O13 Fe1 . . . . 43.2(2) ?
    O11 Fe3 O13 Fe1 . . . . 139.6(2) ?
    O10 Fe3 O13 Fe1 . . . . -130.5(2) ?
    O8 Fe3 O13 Fe1 . . . . -42.8(2) ?
    O2 Fe3 O13 Fe2 . . . . -138.0(2) ?
    O11 Fe3 O13 Fe2 . . . . -41.5(2) ?
    O10 Fe3 O13 Fe2 . . . . 48.4(2) ?
    O8 Fe3 O13 Fe2 . . . . 136.1(2) ?
    O12 Fe2 O14 C13 . . . . 139.5(9) ?
    O9 Fe2 O14 C13 . . . . -129.2(9) ?
    O6 Fe2 O14 C13 . . . . -40.2(9) ?
    O4 Fe2 O14 C13 . . . . 51.2(9) ?
    Fe3 O2 C1 O1 . . . . -4.6(10) ?
    Fe3 O2 C1 C2 . . . . 176.5(5) ?
    Fe1 O1 C1 C2 . . . . 175.7(4) ?
    O2 C1 C2 Cl2 . . . . 114.7(6) ?
    O1 C1 C2 Cl2 . . . . -64.4(7) ?
    O2 C1 C2 Cl1 . . . . -122.3(5) ?
    O1 C1 C2 Cl1 . . . . 58.7(7) ?
    Fe2 O4 C3 C4 . . . . -172.8(5) ?
    Fe1 O3 C3 O4 . . . . -7.7(9) ?
    Fe1 O3 C3 C4 . . . . 171.8(4) ?
    O4 C3 C4 Cl3 . . . . -41.7(8) ?
    O3 C3 C4 Cl3 . . . . 138.7(5) ?
    O4 C3 C4 Cl4 . . . . 79.4(6) ?
    O3 C3 C4 Cl4 . . . . -100.2(5) ?
    Fe1 O5 C5 C6 . . . . -173.3(5) ?
    Fe2 O6 C5 C6 . . . . 169.0(5) ?
    O5 C5 C6 Cl5 . . . . -97.9(6) ?
    O6 C5 C6 Cl5 . . . . 82.8(7) ?
    O5 C5 C6 Cl6 . . . . 142.3(5) ?
    O6 C5 C6 Cl6 . . . . -37.0(8) ?
    Fe3 O8 C7 O7 . . . . -13.7(9) ?
    Fe3 O8 C7 C8 . . . . 165.3(4) ?
    Fe1 O7 C7 C8 . . . . -169.9(5) ?
    O8 C7 C8 Cl8 . . . . 20.3(8) ?
    O7 C7 C8 Cl8 . . . . -160.5(5) ?
    O8 C7 C8 Cl7 . . . . -101.2(6) ?
    O7 C7 C8 Cl7 . . . . 78.0(6) ?
    Fe2 O9 C9 C10 . . . . -171.7(5) ?
    Fe3 O10 C9 O9 . . . . 1.0(9) ?
    Fe3 O10 C9 C10 . . . . 178.3(4) ?
    O9 C9 C10 Cl9 . . . . -171.3(5) ?
    O10 C9 C10 Cl9 . . . . 11.0(7) ?
    O9 C9 C10 Cl10 . . . . -44.0(7) ?
    O10 C9 C10 Cl10 . . . . 138.4(5) ?
    Fe3 O11 C11 C12 . . . . 176.9(4) ?
    Fe2 O12 C11 C12 . . . . -170.4(4) ?
    O11 C11 C12 Cl11 . . . . 131.1(5) ?
    O12 C11 C12 Cl11 . . . . -49.9(7) ?
    O11 C11 C12 Cl12 . . . . -106.4(6) ?
    O12 C11 C12 Cl12 . . . . 72.7(6) ?
    Fe2 O14 C13 C14 . . . . -157.0(8) ?
    Fe2 O14 C16 C15 . . . . -175.9(8) ?
loop_
    _geom_hbond_atom_site_label_D
    _geom_hbond_atom_site_label_H
    _geom_hbond_atom_site_label_A
    _geom_hbond_site_symmetry_A
    _geom_hbond_distance_DH
    _geom_hbond_distance_HA
    _geom_hbond_distance_DA
    _geom_hbond_angle_DHA
    _geom_hbond_publ_flag
    O1w H11 O3 2_665 0.850(10)
                             2.01(3) 2.809(6) 158(5) yes
    O2w H22 O8 2_666 0.850(10)
                             2.06(4) 2.821(5) 149(7) yes
    O2W H21 O10 2_666 0.84(6) 2.19(7) 2.950(6) 150(6) yes
    O1W H12 Cl1 2_665 0.85(3) 2.47(4) 3.288(4) 160(6) yes
