# Supplementary material for: Diaqua­hexa-μ2-dichloro­acetato-μ3-oxido-tetra­hydro­furan­diiron(III)manganese(II)
Source: Acta Crystallogr Sect E Struct Rep Online. 2009 Dec 24;66(Pt 1):m101. doi: 10.1107/S1600536809054518 (PMC2980185; doi:10.1107/S1600536809054518)
Supplement: Supplementary file 2 [file e-66-0m101-Isup2.hkl]

# 
# h,k,l, Fc-squared, Fo-squared, sigma(Fo-squared) and status flag 
# 
data_I
_shelx_title '  P-1' 
_shelx_refln_list_code          4 
_shelx_F_calc_maximum      243.83 
_exptl_crystal_F_000      1046.00 
_reflns_d_resolution_high  0.7696 
 
loop_ 
 _symmetry_equiv_pos_as_xyz 
 'x, y, z' 
 '-x, -y, -z' 
 
_cell_length_a     9.3800 
_cell_length_b    13.3160 
_cell_length_c    15.4320 
_cell_angle_alpha  90.131 
_cell_angle_beta  100.067 
_cell_angle_gamma  97.677 
 
_shelx_F_squared_multiplier     1.000 
 
loop_ 
 _refln_index_h 
 _refln_index_k 
 _refln_index_l 
 _refln_F_squared_calc 
 _refln_F_squared_meas 
 _refln_F_squared_sigma 
 _refln_observed_status 
   1   0   0    20301.30    21040.43    228.42 o 
   2   0   0      591.63      534.31     11.53 o 
   3   0   0      731.75     1124.83     20.84 o 
   4   0   0     4708.48     4040.62     55.20 o 
   5   0   0     1648.08     1122.38     28.90 o 
   6   0   0     1950.12     2249.50     41.88 o 
   7   0   0      980.20      899.54     28.42 o 
   8   0   0      439.70      450.08     22.88 o 
   9   0   0      239.40      233.24     45.76 o 
  10   0   0      714.93      835.79     44.19 o 
  11   0   0        1.99      -17.48     18.80 o 
 -11   1   0        2.57        6.95     37.20 o 
 -10   1   0       91.20      103.29     26.02 o 
  -9   1   0       69.54       72.98     14.60 o 
  -8   1   0       95.90      130.86     15.31 o 
  -7   1   0     1278.00     1099.91     30.83 o 
  -6   1   0     2059.40     1827.85     37.23 o 
  -5   1   0     2522.14     2309.62     39.96 o 
  -4   1   0     7747.43     8489.32    102.39 o 
  -3   1   0     1305.82     1119.20     25.69 o 
  -2   1   0     2858.77     4218.06     62.40 o 
  -1   1   0    23064.64    22496.57    721.34 o 
   1   1   0       17.63       20.23      2.39 o 
   2   1   0     4430.87     5371.96     63.12 o 
   3   1   0     2314.99     3097.33     47.75 o 
   4   1   0     1184.40     1031.58     22.06 o 
   5   1   0     1505.58     1893.30     34.34 o 
   6   1   0       45.33       23.04     22.03 o 
   7   1   0     1174.93     1303.71     35.10 o 
   8   1   0     4104.20     4199.28     69.82 o 
   9   1   0      482.25      527.58     34.73 o 
  10   1   0       33.33       38.64     20.51 o 
  11   1   0       13.59       -9.16     20.19 o 
 -11   2   0      119.43      116.10     45.43 o 
 -10   2   0      262.28      271.15     29.91 o 
  -9   2   0      132.96       87.99     15.24 o 
  -8   2   0      287.54      261.87     25.78 o 
  -7   2   0      118.87      153.62     16.49 o 
  -6   2   0      125.51      135.68     12.85 o 
  -5   2   0     1444.86     1683.30     33.32 o 
  -4   2   0     7166.98     5069.55     81.78 o 
  -2   2   0     1777.92     1430.65     51.62 o 
  -1   2   0     4771.03     4045.74    210.07 o 
   0   2   0     5175.54     5092.25    101.98 o 
   1   2   0     1478.66     1170.23     17.51 o 
   2   2   0     1305.55     1640.50     24.27 o 
   3   2   0    29133.09    28522.72    307.04 o 
   4   2   0      797.53      604.49     16.57 o 
   5   2   0      509.35      471.75     16.88 o 
   6   2   0     1487.45     1553.72     33.68 o 
   7   2   0     2754.22     2460.34     46.62 o 
   8   2   0     1842.36     1925.33     57.39 o 
   9   2   0       11.97       -8.84     15.84 o 
  10   2   0       83.55       70.38     22.33 o 
  11   2   0       28.36       45.49     23.65 o 
 -11   3   0       39.05       60.10     22.79 o 
 -10   3   0       62.41       68.03     16.41 o 
  -9   3   0      121.32      157.11     17.96 o 
  -8   3   0       10.95       25.84     12.10 o 
  -7   3   0     1503.89     1382.32     35.42 o 
  -6   3   0     3177.21     3190.44     56.39 o 
  -5   3   0      669.50      680.38     26.00 o 
  -4   3   0       89.09       54.95     15.88 o 
  -3   3   0      196.83      269.39     21.82 o 
  -2   3   0      435.53      640.06     19.25 o 
  -1   3   0     8156.49     6427.54    133.39 o 
   0   3   0      169.52       39.98      4.85 o 
   2   3   0    13991.86    14837.20    223.65 o 
   3   3   0     2235.19     2428.27     35.70 o 
   4   3   0     2393.73     2120.65     34.63 o 
   5   3   0     6531.45     5568.69     74.68 o 
   6   3   0     2078.37     2574.92     58.32 o 
   7   3   0      885.88      794.75     36.15 o 
   8   3   0        3.76       -5.36     20.16 o 
   9   3   0        9.89       -4.34     16.71 o 
  10   3   0       44.87       41.15     20.95 o 
  11   3   0       25.20       25.19     32.56 o 
 -11   4   0      124.80      212.11     23.33 o 
 -10   4   0      101.37       97.88     19.40 o 
  -9   4   0       71.50       88.59     16.32 o 
  -8   4   0      101.61       93.85     15.10 o 
  -7   4   0      311.09      399.97     21.24 o 
  -6   4   0      893.57      772.72     30.84 o 
  -5   4   0       78.27       31.35     11.06 o 
  -4   4   0     1725.10     1482.16     75.26 o 
  -3   4   0     2026.32     3046.00     55.93 o 
  -2   4   0     5180.99     4853.17     76.00 o 
  -1   4   0    13977.08    13552.26    183.16 o 
   0   4   0     6174.19     6340.29     75.54 o 
   1   4   0       16.70       -0.54      4.54 o 
   2   4   0     9990.32     9762.12    112.45 o 
   3   4   0      886.15      945.43     21.94 o 
   4   4   0     1615.77     1721.24     30.81 o 
   5   4   0      269.18      347.49     15.95 o 
   6   4   0      279.41      330.76     32.20 o 
   7   4   0      206.31      163.74     21.38 o 
   8   4   0      370.95      313.33     28.27 o 
   9   4   0       29.97       50.36     20.43 o 
  10   4   0       16.45       14.14     19.78 o 
  11   4   0       53.33       29.89     23.65 o 
 -11   5   0       27.66        6.50     16.58 o 
 -10   5   0       11.08        2.67     18.94 o 
  -9   5   0      660.99      618.89     29.66 o 
  -8   5   0     1223.32     1199.85     36.19 o 
  -7   5   0       19.28       24.57     18.38 o 
  -6   5   0      650.45      570.92     27.97 o 
  -5   5   0     6590.50     6718.35    112.35 o 
  -4   5   0      604.69      680.25     36.51 o 
  -3   5   0     7764.96     7747.22    136.09 o 
  -2   5   0    19054.70    18509.35    366.02 o 
  -1   5   0     3009.83     4186.94     55.53 o 
   0   5   0     3755.82     3029.35     42.74 o 
   2   5   0     5802.32     4795.68     62.44 o 
   3   5   0      357.25      292.26     13.00 o 
   4   5   0        0.01       -0.36      5.82 o 
   5   5   0     2811.82     3026.13     48.21 o 
   6   5   0      150.20      107.07     19.13 o 
   7   5   0       10.67       -8.16     13.34 o 
   8   5   0       61.11      -12.46     16.64 o 
   9   5   0       29.55       20.56     21.02 o 
  10   5   0      167.53      196.22     28.92 o 
 -11   6   0       62.75       87.74     20.06 o 
 -10   6   0       10.49       31.42     16.20 o 
  -9   6   0        9.30       12.82     14.47 o 
  -8   6   0      504.03      615.15     27.98 o 
  -7   6   0      816.16      844.47     77.84 o 
  -6   6   0      649.25      666.38     30.72 o 
  -5   6   0     3292.33     3195.18     68.18 o 
  -4   6   0        0.73       -2.14     11.66 o 
  -3   6   0      112.71       51.28     23.16 o 
  -1   6   0     8507.53     8579.65    103.72 o 
   0   6   0     3469.83     3541.32     50.32 o 
   1   6   0       18.31       56.34      7.10 o 
   2   6   0     1028.49     1082.85     23.03 o 
   3   6   0     2029.57     1886.37     33.51 o 
   4   6   0     2902.22     3124.50     51.42 o 
   5   6   0      825.75      832.68     34.54 o 
   6   6   0      158.70      191.13     22.29 o 
   7   6   0        0.29      -22.61     25.04 o 
   8   6   0       54.20       79.53     21.42 o 
   9   6   0      692.04      821.31     70.83 o 
  10   6   0      278.28      297.04     49.06 o 
 -11   7   0       18.00       28.44     21.66 o 
 -10   7   0      567.61      615.02     33.12 o 
  -9   7   0      258.49      246.44     22.66 o 
  -8   7   0      246.05      197.70     24.20 o 
  -7   7   0     1791.75     1637.89     52.91 o 
  -6   7   0       39.60       32.01     14.49 o 
  -5   7   0      706.42      654.00     30.89 o 
  -4   7   0     1109.57     1080.05     49.42 o 
  -3   7   0      256.64      246.44     31.43 o 
  -2   7   0       59.21       89.76     24.23 o 
  -1   7   0      557.39      719.66     20.29 o 
   0   7   0      387.92      579.29     18.08 o 
   1   7   0      770.23      721.90     20.10 o 
   2   7   0      793.56      455.68     19.00 o 
   3   7   0     5376.96     6025.59     80.37 o 
   4   7   0       46.53       14.94     28.99 o 
   5   7   0      194.42      170.36     20.68 o 
   6   7   0       48.73       84.48     18.75 o 
   7   7   0     1018.68     1147.88     46.04 o 
   8   7   0      432.21      388.54     33.37 o 
   9   7   0      212.11      232.99     43.77 o 
  10   7   0        0.12        0.89     28.31 o 
 -11   8   0      499.58      497.77     51.62 o 
 -10   8   0      285.18      296.80     32.47 o 
  -9   8   0       14.44        9.10     18.28 o 
  -8   8   0       60.80       51.84     19.06 o 
  -7   8   0      549.08      571.02     34.12 o 
  -6   8   0      180.11      220.62     23.24 o 
  -5   8   0      518.27      659.30     32.22 o 
  -4   8   0      183.15      198.68     26.05 o 
  -3   8   0      450.57      437.32     36.93 o 
  -2   8   0     5381.78     4819.95    115.43 o 
  -1   8   0        0.18        7.26      7.39 o 
   0   8   0     7637.51     7694.57     98.68 o 
   1   8   0     2045.89     2096.32     38.54 o 
   2   8   0     4393.11     5039.48     84.78 o 
   3   8   0      226.25      233.05     16.04 o 
   4   8   0      808.38      980.86     42.34 o 
   5   8   0       21.39       45.54     16.38 o 
   6   8   0        1.54        1.10     16.31 o 
   7   8   0      502.88      462.17     74.04 o 
   8   8   0        0.93       25.33     26.88 o 
   9   8   0        5.71       17.54     28.43 o 
 -11   9   0      292.03      245.54     57.77 o 
 -10   9   0        2.20       13.11     21.22 o 
  -9   9   0       19.42       12.77     20.30 o 
  -8   9   0      131.17      103.33     23.13 o 
  -7   9   0        2.68       -8.01     14.74 o 
  -6   9   0        5.98      -18.03     12.02 o 
  -5   9   0      403.58      404.58     28.93 o 
  -4   9   0       33.61       17.36     16.47 o 
  -3   9   0      754.55      728.51     39.01 o 
  -2   9   0      117.54      124.34     16.05 o 
  -1   9   0      381.17      385.88     18.74 o 
   0   9   0      569.38      505.72     25.19 o 
   1   9   0     2045.35     2087.63     40.63 o 
   2   9   0      622.30      388.33     22.30 o 
   3   9   0        2.33        6.21     12.21 o 
   4   9   0       22.13       28.50     15.71 o 
   5   9   0       81.41      106.33     19.83 o 
   6   9   0        1.32      -13.02     16.28 o 
   7   9   0       30.53        1.07     23.25 o 
   8   9   0      101.25       98.78     34.43 o 
   9   9   0      140.62      108.71     35.92 o 
 -10  10   0       12.31       10.23     21.42 o 
  -9  10   0      102.75       98.41     33.81 o 
  -8  10   0      195.81      217.74     28.10 o 
  -7  10   0      216.17      184.39     24.60 o 
  -6  10   0       25.88       -2.04     13.83 o 
  -5  10   0      225.79      225.05     23.14 o 
  -3  10   0     3895.40     3876.50    248.72 o 
  -2  10   0      154.35      227.70     29.41 o 
  -1  10   0      568.36      575.41     27.00 o 
   0  10   0        0.75       -3.10      8.92 o 
   1  10   0        8.92       43.03     10.38 o 
   2  10   0      764.01      583.34     23.08 o 
   3  10   0     1516.02     1863.53     73.80 o 
   4  10   0        4.14      -12.11     14.06 o 
   5  10   0      128.83      142.98     23.59 o 
   6  10   0       51.03       39.25     26.28 o 
   7  10   0       10.60       34.85     26.76 o 
   8  10   0      147.03      130.35     37.52 o 
 -10  11   0      162.30      151.43     31.01 o 
  -9  11   0      104.25       65.02     23.69 o 
  -8  11   0      216.50      212.48     28.77 o 
  -7  11   0        9.57       16.45     18.23 o 
  -6  11   0      609.59      673.99     37.82 o 
  -5  11   0     2189.67     2037.61     59.94 o 
  -4  11   0     1373.93     1281.46     59.88 o 
  -3  11   0       13.94      -12.76      8.50 o 
  -2  11   0      405.52      340.16     24.13 o 
  -1  11   0       22.33       19.67     11.05 o 
   0  11   0     2054.39     2258.85     57.41 o 
   1  11   0     1700.86     1720.84     39.72 o 
   2  11   0      225.99      313.02     25.40 o 
   3  11   0     1378.23     1257.08     63.87 o 
   4  11   0     1134.62     1048.60     44.19 o 
   5  11   0     1493.10     1448.80     76.95 o 
   6  11   0       44.07      105.26     33.06 o 
   7  11   0      324.05      248.28     44.42 o 
   8  11   0        8.60       17.78     30.98 o 
  -9  12   0       77.68       52.14     24.65 o 
  -8  12   0      154.82      142.23     33.66 o 
  -7  12   0      204.64      192.40     30.66 o 
  -6  12   0      808.12      850.46     43.18 o 
  -5  12   0      470.95      522.18     49.30 o 
  -4  12   0      151.05      107.52     26.88 o 
  -3  12   0      142.48      238.23     31.46 o 
  -2  12   0      116.67       91.27     36.01 o 
  -1  12   0        0.61        6.07     10.81 o 
   0  12   0       65.99       84.10     17.15 o 
   1  12   0      227.21      302.19     19.96 o 
   2  12   0      968.53      906.92     40.03 o 
   3  12   0     1860.68     2031.69     60.56 o 
   4  12   0      376.56      387.01     44.96 o 
   5  12   0        5.81       22.36     25.51 o 
   6  12   0      569.24      618.64     57.03 o 
   7  12   0       11.82       58.87     32.29 o 
  -9  13   0       39.30       30.27     23.36 o 
  -8  13   0       36.62       45.05     22.89 o 
  -7  13   0       25.14       26.67     20.24 o 
  -6  13   0      157.84      174.52     25.85 o 
  -5  13   0       30.42       54.79     20.96 o 
  -4  13   0        2.79       -2.84     15.70 o 
  -3  13   0       42.86       -8.98     22.54 o 
  -2  13   0       12.44       17.15     17.09 o 
  -1  13   0       34.68       51.22     14.17 o 
   0  13   0      608.43      687.25     41.66 o 
   1  13   0       72.63      122.52     21.15 o 
   2  13   0     1381.57     1430.93     51.17 o 
   3  13   0        3.34      -12.79     21.59 o 
   4  13   0        0.83        2.14     14.39 o 
   5  13   0       80.76       31.34     28.66 o 
   6  13   0       30.22       38.83     30.39 o 
  -8  14   0       44.42       52.00     23.20 o 
  -7  14   0       27.66       30.91     21.22 o 
  -6  14   0        0.32       -2.10     12.48 o 
  -5  14   0        8.74       -2.44     24.86 o 
  -4  14   0       55.27       55.17     30.09 o 
  -3  14   0       32.26       16.65     23.55 o 
  -2  14   0      317.61      376.19     40.50 o 
  -1  14   0      156.46      128.22     19.15 o 
   0  14   0      243.21      232.09     21.15 o 
   1  14   0     1442.95     1392.55     73.32 o 
   2  14   0      250.00      288.60     41.81 o 
   3  14   0       21.71       44.01     27.71 o 
   4  14   0      131.76      105.73     32.29 o 
   5  14   0        1.01        6.72     28.54 o 
  -7  15   0        0.40      -12.66     19.19 o 
  -6  15   0       39.61       60.31     22.19 o 
  -5  15   0       36.23       39.21     20.09 o 
  -4  15   0        7.39        5.03     17.25 o 
  -3  15   0      600.46      581.39     36.34 o 
  -2  15   0      267.97      335.93     40.44 o 
   0  15   0      245.08      346.16     44.54 o 
   1  15   0       20.47       47.51     28.19 o 
   2  15   0       13.98       22.30     25.04 o 
   3  15   0       23.34       32.17     28.66 o 
   4  15   0        1.31        6.36     28.48 o 
  -6  16   0        0.02      -21.72     18.16 o 
  -5  16   0       68.69       94.60     24.41 o 
  -4  16   0      276.99      258.06     29.45 o 
  -3  16   0      288.45      307.57     29.45 o 
  -2  16   0       66.85       46.09     25.42 o 
   0  16   0      111.67       57.39     29.97 o 
   1  16   0      420.01      517.25     54.17 o 
   2  16   0      116.14       95.09     35.50 o 
   3  16   0       18.39       59.53     33.72 o 
  -3  17   0        0.85       -4.74     21.50 o 
   0 -17   1      259.73      231.86     43.89 o 
   3 -17   1       27.24        6.54     24.50 o 
  -3 -16   1        0.90      -10.59     27.36 o 
  -2 -16   1        4.02       -3.21     27.00 o 
  -1 -16   1       36.48        1.31     27.41 o 
   0 -16   1        6.15      -22.06     24.26 o 
   3 -16   1        6.00      -37.11     24.74 o 
   4 -16   1       92.49      130.48     32.26 o 
   5 -16   1       64.32       76.25     47.78 o 
  -4 -15   1       23.67       19.68     17.72 o 
  -3 -15   1        4.54       34.37     29.79 o 
  -2 -15   1       39.08       36.51     29.08 o 
  -1 -15   1        1.51       17.13     26.58 o 
   0 -15   1       10.58       31.58     27.53 o 
   1 -15   1       77.93       32.83     28.43 o 
   2 -15   1      161.28      132.40     23.82 o 
   3 -15   1      314.01      358.65     41.09 o 
   4 -15   1      472.03      412.17     45.85 o 
   5 -15   1        1.85       -8.86     16.98 o 
   6 -15   1      136.23      172.11     27.77 o 
   7 -15   1       92.82       61.73     22.81 o 
  -5 -14   1       53.30       20.10     30.03 o 
  -4 -14   1        0.94       -1.25     25.57 o 
  -3 -14   1      238.99      219.79     38.42 o 
  -2 -14   1      433.02      545.79     50.96 o 
  -1 -14   1      121.81       99.31     31.99 o 
   0 -14   1        1.02       -8.73     12.63 o 
   1 -14   1        0.15       17.82     17.64 o 
   2 -14   1      550.32      494.86     33.93 o 
   3 -14   1      713.31      765.86     39.13 o 
   4 -14   1      402.46      432.03     44.48 o 
   5 -14   1       64.07       98.76     24.08 o 
   6 -14   1       21.35       12.98     19.07 o 
   7 -14   1       11.01        5.60     18.81 o 
   8 -14   1       16.95       -2.00     19.95 o 
  -6 -13   1       24.63       40.97     32.17 o 
  -5 -13   1       72.76      106.86     35.98 o 
  -4 -13   1      974.29     1010.41     66.72 o 
  -2 -13   1       21.77       12.67     22.18 o 
  -1 -13   1      256.53      279.95     20.77 o 
   0 -13   1       14.07        4.71     12.39 o 
   1 -13   1     1202.27     1309.40     39.78 o 
   2 -13   1     3288.61     3676.95     81.76 o 
   3 -13   1      563.70      532.30     33.52 o 
   4 -13   1       70.94       44.66     26.28 o 
   5 -13   1      375.18      297.10     38.53 o 
   6 -13   1      276.41      313.10     45.37 o 
   7 -13   1       29.28       14.93     21.50 o 
   8 -13   1        9.37       27.72     33.51 o 
  -7 -12   1        8.58       -9.10     25.10 o 
  -6 -12   1      126.89      128.03     35.50 o 
  -5 -12   1      814.63      766.12     60.06 o 
  -4 -12   1      422.71      536.22     50.37 o 
  -3 -12   1       18.22       21.82     20.34 o 
  -2 -12   1      612.53      628.91     34.49 o 
  -1 -12   1      114.47      147.30     18.11 o 
   0 -12   1       14.74       25.73     22.18 o 
   1 -12   1      275.45      325.04     20.41 o 
   2 -12   1        5.86        7.98     12.98 o 
   3 -12   1      225.42      147.66     26.70 o 
   4 -12   1      554.61      451.95     31.06 o 
   5 -12   1      951.91      876.07     55.66 o 
   6 -12   1      181.57      184.68     24.80 o 
   7 -12   1      109.92       93.43     36.30 o 
   8 -12   1       26.84        5.24     17.96 o 
   9 -12   1      191.20      189.55     30.16 o 
  -8 -11   1       11.58      -21.59     25.39 o 
  -7 -11   1       46.98       67.97     32.53 o 
  -6 -11   1      198.53      171.80     37.64 o 
  -5 -11   1       66.73      105.85     30.03 o 
  -4 -11   1       65.04      108.41     30.27 o 
  -3 -11   1     1082.75      978.64     40.68 o 
  -2 -11   1      352.61      282.62     18.62 o 
  -1 -11   1       28.73       28.98     11.77 o 
   0 -11   1      326.02      340.93     19.80 o 
   1 -11   1      175.92      173.97     15.79 o 
   2 -11   1        4.72       15.81     12.83 o 
   3 -11   1      735.12      696.33     32.76 o 
   4 -11   1      307.72      341.06     26.50 o 
   5 -11   1       21.04       12.84     12.96 o 
   6 -11   1        6.20       12.65     15.83 o 
   7 -11   1       72.24       76.43     21.57 o 
   8 -11   1       86.40      106.45     24.26 o 
   9 -11   1      108.46       95.03     25.58 o 
  10 -11   1       82.70       64.58     26.85 o 
  -8 -10   1       19.40       36.28     28.78 o 
  -7 -10   1      272.63      240.19     42.94 o 
  -6 -10   1      163.81      171.39     36.10 o 
  -5 -10   1      594.24      671.63     53.34 o 
  -4 -10   1      669.05      500.96     31.49 o 
  -3 -10   1      594.99      678.08     33.10 o 
  -2 -10   1        2.22        6.88      6.46 o 
  -1 -10   1       36.51       20.49      9.60 o 
   0 -10   1        3.98       -9.06      8.54 o 
   1 -10   1     2569.42     2708.77     60.04 o 
   2 -10   1      424.83      435.79     26.69 o 
   3 -10   1     3124.93     3058.57     68.48 o 
   4 -10   1      233.64      231.81     22.41 o 
   5 -10   1      309.19      272.06     32.11 o 
   6 -10   1       54.35       68.52     18.30 o 
   7 -10   1      518.80      650.62     38.36 o 
   8 -10   1      256.85      269.85     30.25 o 
   9 -10   1        1.03       11.73     24.02 o 
  10 -10   1        4.51        8.83     21.61 o 
  -9  -9   1       39.45       15.82     28.25 o 
  -8  -9   1       19.16       13.38     27.77 o 
  -7  -9   1       20.99       -2.91     24.08 o 
  -6  -9   1       24.55       11.60     22.78 o 
  -5  -9   1       48.78       40.84     16.52 o 
  -4  -9   1     1059.16     1244.47     43.26 o 
  -3  -9   1      768.52      633.10     23.54 o 
  -2  -9   1     3930.47     4201.62     76.03 o 
  -1  -9   1     4518.29     4611.37     97.17 o 
   0  -9   1     2599.12     2682.38     47.32 o 
   1  -9   1     3494.12     3360.16     55.42 o 
   2  -9   1     1128.44     1037.88     46.68 o 
   3  -9   1     2617.59     2508.41     58.91 o 
   4  -9   1     2658.76     2618.77     94.32 o 
   5  -9   1       21.07       11.36     19.56 o 
   6  -9   1      188.84      148.86     21.01 o 
   7  -9   1       76.37       37.08     16.68 o 
   8  -9   1       44.93       38.49     19.11 o 
   9  -9   1        4.08       -6.25     18.17 o 
  10  -9   1       25.31        3.57     15.72 o 
  -9  -8   1       65.80       24.02     29.38 o 
  -8  -8   1      497.64      382.85     49.18 o 
  -7  -8   1      116.80      176.62     35.86 o 
  -6  -8   1       35.15       30.89     17.27 o 
  -5  -8   1      252.35      289.62     24.64 o 
  -4  -8   1     1512.77     1332.11     42.46 o 
  -3  -8   1     9839.91    10291.17    127.68 o 
  -2  -8   1     6837.75     6369.71    113.35 o 
  -1  -8   1      265.58      196.88     12.57 o 
   0  -8   1       83.77       89.34     10.65 o 
   1  -8   1      891.18      911.39     25.12 o 
   2  -8   1     1018.76      952.27     83.37 o 
   3  -8   1     5422.83     5261.60     93.26 o 
   5  -8   1     1327.83     1447.91     62.08 o 
   6  -8   1      529.27      449.25     29.47 o 
   7  -8   1      229.66      198.71     23.53 o 
   8  -8   1       29.63       11.34     16.04 o 
   9  -8   1      340.03      355.91     48.35 o 
  10  -8   1        9.38       -9.88     15.57 o 
  11  -8   1       86.34      128.28     28.85 o 
 -10  -7   1       52.12       69.10     33.78 o 
  -9  -7   1      271.68      238.11     43.95 o 
  -8  -7   1        0.05       19.51     24.56 o 
  -7  -7   1     1639.88     1618.15     53.30 o 
  -6  -7   1      564.67      646.46     33.99 o 
  -5  -7   1     1152.53     1052.00     38.77 o 
  -4  -7   1      866.67     1067.79     42.70 o 
  -3  -7   1     6755.86     6460.31     85.28 o 
  -2  -7   1     1494.22     1733.90     32.70 o 
  -1  -7   1     1780.82     1433.51     33.34 o 
   0  -7   1      255.36      279.52     13.80 o 
   1  -7   1     1843.27     1522.97     30.39 o 
   2  -7   1       49.13       54.53     10.82 o 
   3  -7   1     2290.98     2265.30    153.93 o 
   4  -7   1     2991.77     2853.39     78.41 o 
   5  -7   1     2469.82     2216.23     76.06 o 
   6  -7   1       45.47       34.21     14.36 o 
   7  -7   1        3.39       -1.08     14.30 o 
   8  -7   1      131.45      154.56     32.65 o 
   9  -7   1       40.30       63.68     17.29 o 
  10  -7   1      124.93      160.59     31.67 o 
  11  -7   1      326.40      392.96     50.28 o 
 -10  -6   1        0.83        5.23     25.63 o 
  -9  -6   1      105.62       74.10     31.82 o 
  -8  -6   1     1158.77     1378.53     88.67 o 
  -7  -6   1      254.42      298.79     26.17 o 
  -6  -6   1      701.10      843.78     36.59 o 
  -5  -6   1      140.17      103.28     11.06 o 
  -4  -6   1       24.46        9.20     11.47 o 
  -3  -6   1      904.37      823.55     21.11 o 
  -2  -6   1      234.68      208.95     11.36 o 
   0  -6   1       75.81      117.26      8.82 o 
   1  -6   1      144.65      109.58     14.83 o 
   2  -6   1     1003.46      789.14     25.34 o 
   4  -6   1     3264.09     3463.24     68.55 o 
   5  -6   1     2477.47     2967.31     88.01 o 
   6  -6   1       65.90       87.07     16.23 o 
   7  -6   1      692.19      797.64     52.27 o 
   8  -6   1       19.71       21.48     15.65 o 
   9  -6   1      584.39      683.80     31.72 o 
  10  -6   1      118.08      125.44     20.70 o 
  11  -6   1       92.85      120.60     44.00 o 
 -11  -5   1        5.68      -14.45     27.12 o 
 -10  -5   1      136.01      210.81     42.46 o 
  -9  -5   1      295.40      213.69     27.52 o 
  -8  -5   1      525.79      409.71     31.24 o 
  -7  -5   1      269.67      220.35     23.49 o 
  -6  -5   1      118.95      125.62     22.78 o 
  -5  -5   1      569.01      499.84     18.66 o 
  -4  -5   1     2878.10     2572.33     41.71 o 
  -3  -5   1     1199.09     1273.64     34.41 o 
  -2  -5   1    13237.83    14158.75    159.89 o 
  -1  -5   1     1189.50     1388.74     34.04 o 
   0  -5   1     5027.50     4246.23    113.54 o 
   1  -5   1       79.62       64.42      7.87 o 
   2  -5   1    16352.29    16046.22    218.48 o 
   3  -5   1     8533.89     8799.78    131.47 o 
   4  -5   1      666.07      689.29     26.88 o 
   5  -5   1        0.91      -19.80     13.20 o 
   6  -5   1       32.37        2.41     14.69 o 
   7  -5   1        0.88       11.10     12.16 o 
   8  -5   1      124.41      161.67     17.72 o 
   9  -5   1      244.53      181.04     26.44 o 
  10  -5   1       48.58       27.79     15.20 o 
  11  -5   1       14.12        9.77     15.98 o 
 -11  -4   1      155.62       77.66     36.63 o 
 -10  -4   1      119.27      144.29     28.54 o 
  -9  -4   1      309.51      386.89     31.34 o 
  -8  -4   1        2.99       17.32     15.89 o 
  -7  -4   1       11.30       32.33     17.99 o 
  -6  -4   1     1113.51     1163.52     29.10 o 
  -5  -4   1      822.27     1007.83     27.60 o 
  -4  -4   1       17.67       21.43      6.38 o 
  -3  -4   1       46.98       41.86      6.39 o 
  -2  -4   1     1571.19     2085.17     32.65 o 
  -1  -4   1       43.98      121.87     11.88 o 
   0  -4   1     1335.79     1399.99     44.12 o 
   1  -4   1     1982.15     2078.27     38.19 o 
   2  -4   1      603.37      791.27     34.07 o 
   3  -4   1      573.27      851.53     26.27 o 
   4  -4   1       79.69       72.70     11.79 o 
   5  -4   1      220.72      231.24     18.01 o 
   6  -4   1      273.89      272.35     20.96 o 
   7  -4   1       29.35        2.12     11.77 o 
   8  -4   1        0.25       -2.41     10.89 o 
   9  -4   1        5.07       -5.77     15.47 o 
  10  -4   1      378.00      403.31     31.14 o 
  11  -4   1       74.20      136.44     39.84 o 
 -11  -3   1      190.14      161.03     29.05 o 
 -10  -3   1      118.18      104.09     23.35 o 
  -9  -3   1      292.08      335.95     30.24 o 
  -8  -3   1      421.54      398.17     29.37 o 
  -7  -3   1     1113.37     1215.71     31.89 o 
  -6  -3   1     1919.06     1983.36     38.77 o 
  -5  -3   1       13.01       28.99     12.22 o 
  -4  -3   1      561.95      740.56     18.80 o 
  -3  -3   1     7035.51     6543.63     79.54 o 
  -2  -3   1     2716.40     2871.98     38.63 o 
  -1  -3   1    25756.63    23937.15    257.31 o 
   0  -3   1     1508.18     1520.93     27.00 o 
   1  -3   1     1769.90     1485.11     34.13 o 
   2  -3   1     5870.30     6562.03    191.31 o 
   3  -3   1     7398.30     7786.97    188.81 o 
   4  -3   1     1041.23      790.92     36.39 o 
   5  -3   1     3068.04     3347.72    133.77 o 
   6  -3   1        0.99       30.95     11.10 o 
   7  -3   1      132.30      212.06     16.56 o 
   8  -3   1       80.35      105.18     17.18 o 
   9  -3   1       14.74       -1.53     11.73 o 
  10  -3   1      244.67      243.11     25.44 o 
  11  -3   1       21.52        8.13     26.85 o 
 -11  -2   1        7.02       22.18     20.69 o 
 -10  -2   1      222.62      227.33     35.09 o 
  -9  -2   1      472.05      540.47     34.54 o 
  -8  -2   1     1125.65     1343.77     46.76 o 
  -7  -2   1      209.09      352.46     19.09 o 
  -6  -2   1     2044.25     1898.84     37.19 o 
  -5  -2   1        0.30       -4.73      6.11 o 
  -4  -2   1    15838.31    14985.65    169.05 o 
  -3  -2   1    18633.02    18958.37    207.37 o 
  -2  -2   1       18.08       37.62      4.64 o 
  -1  -2   1       69.43      155.14      6.44 o 
   0  -2   1      524.11      445.31     18.67 o 
   2  -2   1    59452.03    58442.46    980.71 o 
   3  -2   1     3113.80     2579.90     47.07 o 
   4  -2   1     5700.43     7043.03    138.26 o 
   5  -2   1     1675.80     1908.34     44.22 o 
   6  -2   1     2869.46     2906.41     50.73 o 
   7  -2   1     2229.84     2058.16     43.49 o 
   8  -2   1        3.00       20.47     11.21 o 
   9  -2   1      296.41      283.07     21.26 o 
  10  -2   1        0.10       -3.46     19.48 o 
  11  -2   1      117.73      124.70     27.04 o 
 -11  -1   1        8.31       -2.54     19.35 o 
 -10  -1   1      561.72      547.12     37.14 o 
  -9  -1   1       45.87       12.38     16.12 o 
  -8  -1   1      343.95      272.81     18.96 o 
  -7  -1   1      840.78      908.59     27.86 o 
  -6  -1   1       33.87        8.57      9.18 o 
  -5  -1   1        1.71       12.93      6.49 o 
  -4  -1   1     4920.80     5403.73     69.29 o 
  -3  -1   1      541.79      461.35     12.81 o 
  -2  -1   1    38659.84    40578.19    429.39 o 
  -1  -1   1     5735.82     5649.19     64.32 o 
   0  -1   1     8234.80    10335.42    274.50 o 
   2  -1   1    57482.50    58577.01    975.29 o 
   3  -1   1     5298.08     4803.24    104.01 o 
   4  -1   1     5698.53     5368.97     70.41 o 
   5  -1   1     1768.35     1745.17     33.75 o 
   6  -1   1     1905.90     1767.17     36.71 o 
   7  -1   1       55.48       59.31     11.15 o 
   8  -1   1       59.15       59.05     13.14 o 
   9  -1   1        1.99       24.18     20.58 o 
  10  -1   1      221.64      186.56     42.19 o 
  11  -1   1       60.17       48.65     22.80 o 
 -11   0   1       31.25       -8.59     19.10 o 
 -10   0   1       38.42       96.19     22.43 o 
  -9   0   1        1.84        4.52     11.40 o 
  -8   0   1       61.60       79.49     13.43 o 
  -7   0   1      280.39      324.00     18.27 o 
  -6   0   1       14.76        0.25      7.29 o 
  -5   0   1      129.41       90.31      9.27 o 
  -4   0   1     5278.13     5442.77     69.71 o 
  -3   0   1      944.72      725.01     16.06 o 
  -2   0   1     2829.48     3843.22     46.65 o 
  -1   0   1     4034.75     4779.36     66.16 o 
   0   0   1       33.35        2.76      5.53 o 
   1   0   1     2308.82     2618.24     45.43 o 
   2   0   1     2374.46     2247.04     54.12 o 
   3   0   1      439.23      541.60     14.20 o 
   4   0   1     9746.80     9214.94    110.01 o 
   5   0   1       11.59        6.91      6.55 o 
   6   0   1     2626.30     2363.05     43.69 o 
   7   0   1      518.45      586.07     23.32 o 
   8   0   1      185.85      110.18     14.80 o 
   9   0   1        3.41      -20.59     15.83 o 
  10   0   1       33.38       64.74     23.49 o 
  11   0   1        0.83       -0.50     20.13 o 
 -12   1   1        5.08       38.32     23.79 o 
 -11   1   1       14.20       -8.14     19.03 o 
 -10   1   1      486.45      487.83     56.23 o 
  -9   1   1       13.99       33.58     12.78 o 
  -8   1   1      105.13       45.75     12.66 o 
  -7   1   1      848.26      867.34     27.19 o 
  -6   1   1       11.69       17.62      8.50 o 
  -5   1   1      847.17     1057.97     24.88 o 
  -4   1   1     1551.72     1901.49     32.15 o 
  -3   1   1     3481.79     3834.51     49.96 o 
  -2   1   1     4083.12     2672.67     41.97 o 
  -1   1   1     2275.41     2223.98     34.07 o 
   0   1   1    13624.63    14986.00    212.33 o 
   1   1   1       23.80       -5.13      4.88 o 
   2   1   1     5954.79     6917.58     80.09 o 
   3   1   1     7535.18     7304.68     94.98 o 
   4   1   1     4362.41     4656.62    132.81 o 
   5   1   1      867.79      903.23     29.12 o 
   6   1   1     3343.41     3269.38     72.83 o 
   7   1   1      657.00      656.59     24.05 o 
   8   1   1        8.39      -23.01     15.34 o 
   9   1   1      377.77      334.93     30.07 o 
  10   1   1       88.67      137.71     25.41 o 
  11   1   1       86.79       86.10     48.61 o 
 -12   2   1      133.47      158.28     41.98 o 
 -11   2   1       74.12       98.71     24.62 o 
 -10   2   1       27.43       12.20     13.79 o 
  -9   2   1       77.50       42.96     13.29 o 
  -8   2   1     1575.61     1773.66     43.17 o 
  -7   2   1      977.41     1070.06     30.43 o 
  -6   2   1     5368.54     5104.82     73.75 o 
  -5   2   1       96.30       69.02      8.69 o 
  -4   2   1     2375.09     2357.83     37.73 o 
  -3   2   1      132.36       52.74     11.48 o 
  -2   2   1     2654.26     2047.72     36.05 o 
  -1   2   1     4795.54     5362.97    113.91 o 
   0   2   1        2.89        2.19      1.93 o 
   1   2   1     1856.02     1564.41     39.96 o 
   2   2   1     5051.66     4392.06     70.89 o 
   3   2   1     1247.53      984.26     18.67 o 
   4   2   1     2873.41     2740.06     41.07 o 
   5   2   1     2036.99     2099.62     36.81 o 
   6   2   1     2669.47     2712.90     46.86 o 
   7   2   1      709.03      511.49     31.41 o 
   8   2   1      777.49      908.91     73.74 o 
   9   2   1      459.70      469.42     34.82 o 
  10   2   1       60.65       77.39     23.18 o 
  11   2   1      214.53      280.82     50.16 o 
 -12   3   1       63.61       77.83     43.53 o 
 -11   3   1       19.00        1.03     19.70 o 
 -10   3   1       45.42       28.83     14.69 o 
  -9   3   1      341.93      449.75     24.79 o 
  -8   3   1     2421.67     2449.12     51.35 o 
  -7   3   1      471.06      607.28     24.18 o 
  -6   3   1     4054.52     3503.77     56.97 o 
  -5   3   1     2207.54     1700.60     45.68 o 
  -4   3   1      400.52      365.67     18.75 o 
  -3   3   1     1674.76      899.77     24.40 o 
  -2   3   1      620.05     1029.13     24.10 o 
  -1   3   1    37722.06    38933.85    502.16 o 
   0   3   1     3572.68     3600.84     62.65 o 
   1   3   1      761.35      615.23     17.37 o 
   2   3   1     3858.03     4558.90     72.50 o 
   3   3   1      185.78      202.84      8.35 o 
   4   3   1      977.23      797.63     27.53 o 
   5   3   1     1523.47     1694.40     32.00 o 
   6   3   1     2890.12     3498.31     55.43 o 
   7   3   1     1296.78     1291.13     60.06 o 
   8   3   1     1355.33     1273.69     48.31 o 
   9   3   1      197.89      261.53     28.94 o 
  10   3   1       63.28       79.26     38.83 o 
  11   3   1       16.58       50.65     24.81 o 
 -12   4   1       23.60       38.24     35.98 o 
 -11   4   1        0.83       -8.31     14.35 o 
 -10   4   1      364.54      388.83     26.10 o 
  -9   4   1      757.69      857.04     32.54 o 
  -8   4   1      488.94      417.57     31.66 o 
  -7   4   1       71.82       80.57     12.66 o 
  -6   4   1       45.57       40.19     19.75 o 
  -5   4   1        8.38       18.18      9.61 o 
  -4   4   1     5780.14     5732.27    119.65 o 
  -3   4   1      387.80      859.51     42.10 o 
  -2   4   1     4938.11     4192.39     92.77 o 
  -1   4   1       54.33       32.79     11.93 o 
   0   4   1     5095.05     5122.70     62.62 o 
   1   4   1     2583.22     2858.75     38.87 o 
   2   4   1     1285.27     1328.52     29.75 o 
   3   4   1     2882.88     2951.05     57.01 o 
   4   4   1     1937.07     1942.12     38.78 o 
   5   4   1     1009.04     1100.13     24.60 o 
   6   4   1     5664.32     5835.61    107.25 o 
   7   4   1       76.17       74.43     19.14 o 
   8   4   1      338.72      354.73     30.76 o 
   9   4   1        1.17      -16.17     28.54 o 
  10   4   1       29.90       70.32     24.52 o 
  11   4   1        9.20        9.20     23.32 o 
 -11   5   1      209.33      173.22     22.45 o 
 -10   5   1      730.80      744.95     55.60 o 
  -9   5   1      131.21      178.66     19.37 o 
  -8   5   1      217.86      288.49     20.97 o 
  -7   5   1      146.69      217.78     21.13 o 
  -6   5   1        6.75       23.93     11.66 o 
  -5   5   1     1077.83      811.41     30.97 o 
  -4   5   1      491.42      681.49     26.26 o 
  -3   5   1      254.43      329.85     18.48 o 
  -2   5   1     4307.12     5173.61    113.17 o 
  -1   5   1    18531.14    17868.57    247.69 o 
   0   5   1      285.24      253.39     11.10 o 
   1   5   1     8092.83     9190.46    107.49 o 
   2   5   1    11820.28    11703.10    160.98 o 
   3   5   1      673.63      696.48     16.33 o 
   4   5   1     5869.17     6108.95    104.26 o 
   5   5   1     2709.86     2743.05     63.33 o 
   6   5   1      107.88       63.16     19.80 o 
   7   5   1      354.28      480.49     42.25 o 
   8   5   1      171.03      187.10     25.45 o 
   9   5   1      137.53      130.46     35.53 o 
  10   5   1       81.84       99.57     26.70 o 
 -11   6   1       10.59        8.99     20.45 o 
 -10   6   1       28.49       12.50     15.23 o 
  -9   6   1        0.01      -15.31     11.74 o 
  -8   6   1       12.35        9.61      8.25 o 
  -7   6   1      176.15      209.54     21.93 o 
  -6   6   1      909.75      854.10     35.09 o 
  -5   6   1     1245.79     1314.25     40.74 o 
  -4   6   1      343.10      352.70     30.12 o 
  -3   6   1     2248.25     2360.61     50.13 o 
  -2   6   1     8769.89     7453.53    155.69 o 
  -1   6   1     9630.87     9829.25    283.25 o 
   0   6   1     4112.56     4008.64     60.48 o 
   1   6   1      506.86      432.98     14.60 o 
   3   6   1      255.96      239.90     11.30 o 
   4   6   1     1457.73     1524.94     43.78 o 
   5   6   1      648.53      725.54     33.34 o 
   6   6   1      431.40      345.24     50.99 o 
   7   6   1     2054.63     1741.77     56.55 o 
   8   6   1      698.25      964.94     66.69 o 
   9   6   1       42.11        9.16     19.72 o 
  10   6   1       17.49       36.54     24.41 o 
 -11   7   1      124.31      110.10     30.60 o 
 -10   7   1      132.21      151.57     36.63 o 
  -9   7   1      191.82      234.83     27.01 o 
  -8   7   1       60.45      134.50     27.27 o 
  -7   7   1      196.85      207.23     22.73 o 
  -6   7   1     2632.75     2613.70     64.24 o 
  -5   7   1        2.72      -13.33      9.94 o 
  -4   7   1      478.65      696.81     50.64 o 
  -3   7   1      112.10      118.93     19.56 o 
  -2   7   1    10666.98     8670.05    192.67 o 
  -1   7   1      450.63      563.86     18.46 o 
   0   7   1        3.74        9.04      8.06 o 
   1   7   1      461.77      488.22     17.00 o 
   2   7   1     6101.76     5598.38     74.64 o 
   3   7   1       92.69      110.21      9.68 o 
   4   7   1      238.24      322.87     35.74 o 
   5   7   1      488.06      499.51     30.17 o 
   6   7   1      739.71      835.71     39.47 o 
   7   7   1      159.83      153.48     33.87 o 
   8   7   1        9.86      -11.48     18.49 o 
   9   7   1       20.26       -8.73     20.65 o 
  10   7   1        1.88      -23.61     26.17 o 
 -11   8   1        5.05       17.83     39.72 o 
 -10   8   1       16.84        2.92     22.78 o 
  -9   8   1        0.75       -5.54     16.79 o 
  -8   8   1       41.45       46.14     17.59 o 
  -7   8   1      935.34      999.58     42.76 o 
  -6   8   1     2456.36     2683.87     73.56 o 
  -5   8   1      217.19      180.41     19.76 o 
  -4   8   1      117.89       56.51     17.99 o 
  -3   8   1      242.35      203.08     24.50 o 
  -2   8   1      330.97      417.10     83.43 o 
  -1   8   1      838.56      825.29     23.31 o 
   0   8   1      131.24      198.67     15.03 o 
   1   8   1     1174.66     1032.52     25.81 o 
   2   8   1     7297.25     7465.45     97.11 o 
   3   8   1      842.51      784.08     46.68 o 
   4   8   1      529.30      424.80     34.43 o 
   5   8   1       42.36       68.94     18.09 o 
   6   8   1      122.67      151.70     23.53 o 
   7   8   1      192.52      237.14     28.56 o 
   8   8   1      144.30      182.09     28.17 o 
   9   8   1       16.10       15.28     27.24 o 
 -11   9   1       76.84        9.83     23.37 o 
 -10   9   1       29.79       20.39     21.84 o 
  -9   9   1      882.32      919.61     57.83 o 
  -8   9   1      747.64      811.04     41.50 o 
  -7   9   1      560.39      562.87     34.69 o 
  -6   9   1       13.76       28.75     21.59 o 
  -5   9   1      344.60      374.28     26.70 o 
  -4   9   1      473.80      548.45     29.43 o 
  -3   9   1      454.13      303.16     28.48 o 
  -2   9   1      135.64       62.10     14.42 o 
  -1   9   1      402.78      376.67     18.47 o 
   0   9   1        3.64        0.46      8.07 o 
   1   9   1     6861.28     7079.82    151.33 o 
   2   9   1     3627.27     3568.54     57.25 o 
   3   9   1       14.08        4.51      9.06 o 
   4   9   1      523.41      402.98     32.77 o 
   5   9   1       99.55      130.90     21.28 o 
   6   9   1       31.48       39.61     19.53 o 
   7   9   1      134.92      114.16     25.74 o 
   8   9   1        9.98        3.81     25.63 o 
   9   9   1        6.75       -1.96     31.22 o 
 -10  10   1        6.92       -0.96     20.34 o 
  -9  10   1      169.37      127.82     25.42 o 
  -8  10   1        7.68      -13.67     16.56 o 
  -7  10   1       42.48       35.84     17.94 o 
  -6  10   1       26.11       88.65     18.62 o 
  -5  10   1     1571.76     1425.88     48.74 o 
  -4  10   1       24.00       13.24     13.90 o 
  -2  10   1      687.68      571.48     40.14 o 
  -1  10   1      576.87      557.87     22.89 o 
   0  10   1      704.35      801.02     31.29 o 
   1  10   1     2647.21     2372.32     45.66 o 
   2  10   1        0.87       -3.55      9.11 o 
   3  10   1      158.25      159.93     21.26 o 
   4  10   1      750.50      646.41     35.89 o 
   5  10   1       64.00       75.23     20.78 o 
   6  10   1        6.98      -15.88     16.53 o 
   7  10   1       12.60       12.61     25.45 o 
   8  10   1        0.28       16.06     31.34 o 
 -10  11   1        0.10       10.56     22.58 o 
  -9  11   1       41.68        4.56     20.12 o 
  -8  11   1       42.04       53.54     21.74 o 
  -7  11   1      471.55      473.80     34.75 o 
  -6  11   1      231.10      146.46     34.34 o 
  -5  11   1       29.46       29.48     19.80 o 
  -4  11   1        8.46       14.34     12.95 o 
  -3  11   1       15.82       15.58     19.62 o 
  -2  11   1        4.54       -6.07     18.38 o 
  -1  11   1     1167.17     1010.83     30.60 o 
   0  11   1      630.61      649.01     38.30 o 
   1  11   1      476.22      543.83     23.62 o 
   2  11   1      137.58      103.54     24.89 o 
   3  11   1     2372.65     2232.16     62.02 o 
   4  11   1      570.42      624.76     53.94 o 
   5  11   1       72.51      156.06     45.11 o 
   6  11   1       36.49       55.96     27.95 o 
   7  11   1      229.81      155.09     39.25 o 
   8  11   1      445.45      430.54     56.85 o 
  -9  12   1       35.60       70.53     25.51 o 
  -8  12   1      214.41      172.03     28.33 o 
  -7  12   1      354.68      410.56     35.18 o 
  -6  12   1        0.45        7.77     17.26 o 
  -5  12   1      537.63      514.92     33.41 o 
  -4  12   1      151.11       85.24     57.06 o 
  -3  12   1       59.32       24.16     14.78 o 
  -2  12   1       16.53       31.58     21.11 o 
  -1  12   1        8.78       35.99     17.07 o 
   0  12   1       72.47       67.13     13.22 o 
   1  12   1       63.18       57.23     16.91 o 
   2  12   1      886.03      829.67     45.73 o 
   3  12   1      152.80      185.27     24.72 o 
   4  12   1      530.73      585.58     54.83 o 
   5  12   1       14.48      -16.89     21.53 o 
   6  12   1      279.17      288.00     45.67 o 
   7  12   1      369.33      337.66     50.84 o 
  -9  13   1      161.16      183.00     31.35 o 
  -8  13   1       16.25       57.28     24.19 o 
  -7  13   1      298.97      274.24     31.82 o 
  -6  13   1      395.84      507.67     36.96 o 
  -5  13   1      719.33      778.12     39.56 o 
  -4  13   1      261.37      254.76     41.24 o 
  -3  13   1      231.72      185.85     22.54 o 
  -2  13   1      102.30       59.41     27.12 o 
  -1  13   1      222.52      194.83     23.32 o 
   0  13   1        4.71       -6.33     14.68 o 
   1  13   1      386.34      462.52     31.35 o 
   2  13   1       51.58       63.64     20.35 o 
   3  13   1      952.62      969.26     68.51 o 
   4  13   1      241.35      271.65     40.79 o 
   5  13   1        0.18      -20.58     20.58 o 
   6  13   1       26.24      -25.21     24.38 o 
  -8  14   1       21.95       32.52     23.18 o 
  -7  14   1      113.09       55.59     31.99 o 
  -6  14   1       60.79       40.40     21.62 o 
  -5  14   1       89.32       22.39     18.85 o 
  -4  14   1      345.69      367.18     32.65 o 
  -3  14   1      782.86      925.98     41.81 o 
  -2  14   1        9.49       -5.61     31.79 o 
  -1  14   1        5.18      -10.50     12.64 o 
   0  14   1      157.87      184.18     25.39 o 
   1  14   1       10.77       50.60     19.74 o 
   2  14   1      621.73      591.93     37.41 o 
   3  14   1      416.40      520.28     49.77 o 
   4  14   1       31.87       31.46     29.73 o 
   5  14   1        3.14        2.20     17.60 o 
  -7  15   1        1.98       -4.06     27.62 o 
  -6  15   1       41.41       53.88     20.92 o 
  -5  15   1       47.22       63.96     21.07 o 
  -4  15   1      426.99      516.30     35.27 o 
  -3  15   1       74.15       55.43     19.67 o 
  -2  15   1      229.37      271.49     27.68 o 
  -1  15   1       19.14       34.26     20.06 o 
   0  15   1       30.12       14.48     18.95 o 
   1  15   1      814.89      842.77     60.66 o 
   2  15   1      454.42      458.55     50.90 o 
   3  15   1        1.22      -11.24     24.92 o 
   4  15   1        0.13       -1.72     28.43 o 
  -6  16   1      178.97      162.63     52.93 o 
  -5  16   1      143.35      145.33     38.03 o 
  -4  16   1        7.50       -9.69     17.03 o 
  -3  16   1       75.79       95.17     22.47 o 
  -2  16   1       62.73      103.39     25.48 o 
  -1  16   1      222.87      299.48     45.67 o 
   1  16   1      330.75      303.94     45.55 o 
   2  16   1       54.05       44.90     30.09 o 
  -3  17   1        3.51      -25.61     17.08 o 
  -3 -16   2       44.08       -3.51     28.01 o 
  -2 -16   2        8.97      -36.22     24.14 o 
  -1 -16   2      300.58      380.65     51.32 o 
   0 -16   2      621.48      605.44     57.86 o 
   1 -16   2      216.80      267.48     43.17 o 
   2 -16   2       44.29       50.43     33.54 o 
   3 -16   2       46.11       20.28     31.16 o 
   4 -16   2        4.80       10.23     25.39 o 
   5 -16   2        5.30      -26.03     25.24 o 
  -4 -15   2       54.54       59.65     32.05 o 
  -3 -15   2        4.63       -6.30     15.16 o 
  -2 -15   2      415.63      453.02     52.39 o 
  -1 -15   2      332.77      267.66     43.29 o 
   0 -15   2      130.58      170.76     35.47 o 
   1 -15   2        1.37        2.02     25.93 o 
   2 -15   2      500.99      451.17     33.21 o 
   3 -15   2      377.25      400.50     32.79 o 
   4 -15   2        0.55       -3.98     24.80 o 
   5 -15   2      207.36      169.54     35.03 o 
   6 -15   2      132.15       85.23     24.43 o 
   7 -15   2       87.88       74.83     24.03 o 
  -5 -14   2       11.57       29.14     28.96 o 
  -4 -14   2       20.14        7.79     27.18 o 
  -3 -14   2      200.53      127.26     31.10 o 
  -2 -14   2        1.77       -9.34     22.54 o 
  -1 -14   2        0.77        4.46     24.14 o 
   0 -14   2      172.13      120.34     22.48 o 
   1 -14   2      948.15      904.32     40.54 o 
   2 -14   2      440.93      492.21     33.71 o 
   3 -14   2      112.55       91.77     21.10 o 
   4 -14   2        0.80      -15.96     16.49 o 
   5 -14   2       41.58       38.24     26.76 o 
   6 -14   2      148.72       96.82     24.03 o 
   7 -14   2      177.06      177.19     35.17 o 
  -6 -13   2       34.58       38.12     32.17 o 
  -5 -13   2        3.57        5.71     26.34 o 
  -4 -13   2       65.46       49.12     29.32 o 
  -3 -13   2        4.77       16.29     24.02 o 
  -2 -13   2       15.37       -2.68     17.19 o 
  -1 -13   2       40.06       17.94     15.97 o 
   0 -13   2      324.50      458.37     31.48 o 
   1 -13   2      462.50      608.12     32.60 o 
   2 -13   2       13.55       -4.56     15.14 o 
   3 -13   2      125.38       79.18     38.24 o 
   4 -13   2      401.38      401.30     31.08 o 
   5 -13   2      209.48      196.24     34.02 o 
   6 -13   2      174.39      144.45     34.37 o 
   7 -13   2       12.54       14.99     29.79 o 
   8 -13   2       52.39       41.60     22.30 o 
  -7 -12   2        1.43       28.66     30.03 o 
  -6 -12   2       87.68       59.11     31.40 o 
  -5 -12   2      213.53      176.14     36.99 o 
  -4 -12   2      436.17      546.86     50.90 o 
  -3 -12   2      487.01      488.29     47.63 o 
  -2 -12   2       50.80       50.23     20.61 o 
  -1 -12   2      874.23      813.70     34.93 o 
   0 -12   2       13.41       -7.66     12.97 o 
   1 -12   2       69.08       82.11     13.66 o 
   2 -12   2      218.73      175.04     21.50 o 
   3 -12   2        7.15       26.46     15.25 o 
   4 -12   2      185.84      190.65     23.09 o 
   5 -12   2      284.06      277.74     28.25 o 
   6 -12   2        0.33      -19.98     20.58 o 
   7 -12   2       13.71        7.29     17.50 o 
   8 -12   2       89.89       89.49     24.65 o 
   9 -12   2       91.35       84.73     25.59 o 
  -8 -11   2       35.53       45.37     33.30 o 
  -7 -11   2       98.55       64.88     32.41 o 
  -6 -11   2     1148.20     1042.11     69.34 o 
  -5 -11   2     1830.32     2165.63     95.74 o 
  -4 -11   2     1197.26     1239.84     70.35 o 
  -3 -11   2       52.25       71.66     26.11 o 
  -2 -11   2       65.14       11.05     10.73 o 
  -1 -11   2      118.28      151.16     17.87 o 
   0 -11   2      694.94      623.19     24.86 o 
   1 -11   2      146.98      143.99     15.06 o 
   2 -11   2      166.96      117.97     16.88 o 
   3 -11   2       19.85       35.78     14.39 o 
   4 -11   2      745.31      867.25     38.04 o 
   5 -11   2      322.61      238.85     24.99 o 
   6 -11   2        5.51       28.43     18.43 o 
   7 -11   2      340.80      444.79     52.03 o 
   8 -11   2       11.79       10.58     18.87 o 
   9 -11   2        0.07        3.95     19.92 o 
  -8 -10   2       49.84       51.14     31.70 o 
  -7 -10   2      751.25      764.28     62.32 o 
  -6 -10   2     2330.25     2334.04    100.86 o 
  -5 -10   2      337.52      353.89     42.52 o 
  -4 -10   2        5.52        4.82     19.27 o 
  -3 -10   2        3.20       18.64     10.62 o 
  -2 -10   2      238.83      335.07     18.91 o 
  -1 -10   2       74.49       67.05     21.59 o 
   0 -10   2      177.28      209.89     15.60 o 
   1 -10   2      405.54      545.81     22.75 o 
   2 -10   2     1546.97     1099.08     48.70 o 
   3 -10   2     1006.54      948.66     36.46 o 
   4 -10   2      359.20      269.06     23.40 o 
   5 -10   2       92.47       61.97     26.85 o 
   6 -10   2      134.97       69.04     25.10 o 
   7 -10   2       34.47       43.93     17.89 o 
   8 -10   2      267.42      308.67     31.86 o 
   9 -10   2       24.22       28.79     20.98 o 
  10 -10   2       19.08       21.82     22.36 o 
  -9  -9   2        9.29       -7.20     27.06 o 
  -8  -9   2      237.44      217.77     41.75 o 
  -7  -9   2     1027.59     1062.98     68.74 o 
  -6  -9   2      126.73      122.09     30.15 o 
  -5  -9   2       15.44       33.24     22.00 o 
  -4  -9   2      839.84      784.08     58.37 o 
  -3  -9   2      202.88      202.37     14.98 o 
  -2  -9   2        2.08       32.19      9.93 o 
  -1  -9   2        0.25      -10.24      6.83 o 
   0  -9   2      355.72      369.13     18.61 o 
   1  -9   2     1931.84     1874.87     38.77 o 
   2  -9   2    11566.48    11600.93    173.53 o 
   3  -9   2     3458.25     3402.45     71.15 o 
   4  -9   2       55.73       45.29     19.68 o 
   5  -9   2        0.91       16.50     10.72 o 
   6  -9   2      247.01      264.93     32.17 o 
   7  -9   2        7.02       16.16     16.48 o 
   8  -9   2      265.65      366.24     68.15 o 
   9  -9   2       96.68      129.64     24.68 o 
  10  -9   2       80.01       56.13     23.79 o 
  -9  -8   2        4.51      -19.92     25.04 o 
  -8  -8   2       13.87       -6.90     23.37 o 
  -7  -8   2      123.82      138.08     33.24 o 
  -6  -8   2       18.39       30.21     22.54 o 
  -5  -8   2     4880.01     4499.10     88.16 o 
  -4  -8   2      804.29      923.51     26.68 o 
  -3  -8   2      851.90      716.05     23.05 o 
  -2  -8   2     2665.72     3173.72     73.57 o 
  -1  -8   2      319.50      237.29     16.17 o 
   0  -8   2     3298.18     3121.43    114.94 o 
   1  -8   2    16453.76    16738.44    194.02 o 
   2  -8   2     6766.04     6725.20    109.16 o 
   3  -8   2       64.89       51.35     13.74 o 
   4  -8   2     1031.69     1019.37     36.54 o 
   5  -8   2       14.34       22.32     14.23 o 
   6  -8   2      135.93      110.37     25.87 o 
   7  -8   2        7.61       16.35     15.24 o 
   8  -8   2        0.09       15.54     23.55 o 
   9  -8   2      433.01      390.30     34.13 o 
  10  -8   2      502.16      566.33     34.13 o 
  11  -8   2       82.10       88.96     26.41 o 
 -10  -7   2       22.78       47.10     34.25 o 
  -9  -7   2      467.06      537.41     56.97 o 
  -8  -7   2      191.87      179.53     37.41 o 
  -7  -7   2      125.07      120.90     30.92 o 
  -6  -7   2      140.90      183.36     21.51 o 
  -5  -7   2     1342.29     1289.42     31.01 o 
  -4  -7   2      442.17      389.19     17.77 o 
  -3  -7   2     2123.53     2379.22     41.41 o 
  -2  -7   2     1207.30     1080.20     25.19 o 
  -1  -7   2      816.17      587.96     51.17 o 
   0  -7   2     1977.68     2009.81     41.77 o 
   1  -7   2       16.34        7.05      4.37 o 
   2  -7   2      517.39      590.75     24.00 o 
   3  -7   2     3071.07     3092.52     62.68 o 
   4  -7   2     1240.77     1250.60     58.93 o 
   5  -7   2      715.75      700.21     32.61 o 
   6  -7   2     1469.57     1628.52     68.68 o 
   7  -7   2       10.43        6.53     25.84 o 
   8  -7   2        5.75       20.52     15.85 o 
   9  -7   2     1632.02     1678.95     60.19 o 
  10  -7   2      814.16      966.70     40.19 o 
  11  -7   2       41.45       -3.02     16.86 o 
 -10  -6   2      219.96      229.25     44.07 o 
  -9  -6   2      704.99      651.11     58.40 o 
  -8  -6   2       30.11       26.28     24.80 o 
  -7  -6   2       24.02       12.08     17.10 o 
  -6  -6   2      172.93      139.02     19.26 o 
  -5  -6   2      561.38      424.01     22.13 o 
  -4  -6   2      945.61      795.71     22.38 o 
  -3  -6   2      775.66     1060.84     24.23 o 
  -2  -6   2     1768.33     1636.20     30.05 o 
  -1  -6   2       87.25      183.71     13.75 o 
   0  -6   2       17.08        9.54      5.01 o 
   1  -6   2     2556.42     2274.75     93.53 o 
   2  -6   2      340.65      383.47     19.01 o 
   3  -6   2      462.47      402.48     56.08 o 
   4  -6   2       16.27       30.10     11.45 o 
   5  -6   2     2920.56     2724.34     62.41 o 
   6  -6   2      385.73      357.93     35.68 o 
   7  -6   2      589.42      569.30     31.70 o 
   8  -6   2      378.03      423.21     30.07 o 
   9  -6   2      225.06      202.32     21.83 o 
  10  -6   2      102.67       91.54     18.71 o 
  11  -6   2       49.34       43.76     18.34 o 
 -11  -5   2      313.09      353.18     52.87 o 
 -10  -5   2       37.13       62.80     31.82 o 
  -9  -5   2       69.35       48.29     26.70 o 
  -8  -5   2      121.77      182.44     23.22 o 
  -7  -5   2        0.21       13.42     19.33 o 
  -6  -5   2       72.43       31.24     10.28 o 
  -5  -5   2     1066.93     1321.15     29.67 o 
  -4  -5   2     3145.94     2953.60     45.99 o 
  -3  -5   2      153.87      187.06     10.73 o 
  -2  -5   2      558.08      701.74     17.50 o 
  -1  -5   2    17494.95    19246.76    268.62 o 
   0  -5   2        2.78       19.75     10.42 o 
   1  -5   2      132.63      210.54     12.94 o 
   2  -5   2      569.97      475.97     19.46 o 
   3  -5   2       38.24       13.43     23.64 o 
   4  -5   2     1806.48     2039.89     47.86 o 
   5  -5   2     2162.89     2214.30     54.23 o 
   6  -5   2      172.26      114.12     16.22 o 
   7  -5   2        1.70       -1.62     12.37 o 
   8  -5   2      222.53      257.85     25.38 o 
   9  -5   2       50.26       59.07     16.13 o 
  10  -5   2        0.75       10.73     15.14 o 
  11  -5   2        8.71       12.81     22.03 o 
 -11  -4   2      121.35      170.37     41.75 o 
 -10  -4   2        8.95        2.91     26.28 o 
  -9  -4   2        3.79      -12.46     22.24 o 
  -8  -4   2       43.17       21.78     15.35 o 
  -7  -4   2     2995.15     3179.29     71.41 o 
  -6  -4   2      235.65      227.57     22.78 o 
  -5  -4   2      332.38      285.41     14.99 o 
  -4  -4   2      453.44      553.56     17.35 o 
  -3  -4   2     4224.60     4322.00     57.30 o 
  -2  -4   2     8944.06     8681.25    114.51 o 
  -1  -4   2      694.25     1113.36     20.70 o 
   0  -4   2      941.88     1454.07     28.71 o 
   1  -4   2     2477.42     2081.08     54.86 o 
   2  -4   2     1491.60     1520.76     34.49 o 
   3  -4   2    35788.02    35933.38    496.49 o 
   4  -4   2     1451.43      863.58     42.70 o 
   5  -4   2      471.55      308.56     21.25 o 
   6  -4   2      535.88      475.49     26.09 o 
   7  -4   2      659.58      642.09     30.99 o 
   8  -4   2        5.24       -4.55     10.60 o 
   9  -4   2       19.03       13.95     13.48 o 
  10  -4   2       10.57       31.01     15.53 o 
  11  -4   2       35.58       55.89     24.18 o 
 -11  -3   2       87.47       96.52     35.15 o 
 -10  -3   2       92.40       76.48     22.07 o 
  -9  -3   2        1.00      -17.55     26.94 o 
  -8  -3   2        5.05       11.11     24.29 o 
  -7  -3   2      536.75      560.12     23.21 o 
  -6  -3   2       28.90       45.99     11.13 o 
  -5  -3   2     4998.33     5511.56     74.07 o 
  -4  -3   2     5048.84     4845.98     64.28 o 
  -3  -3   2    12577.45    13061.50    147.36 o 
  -2  -3   2       32.15       18.37      4.60 o 
  -1  -3   2    25606.16    24551.04    265.03 o 
   0  -3   2    12064.95    12684.42    169.58 o 
   1  -3   2     6272.73     6263.76    196.78 o 
   2  -3   2       11.92       13.53      6.27 o 
   3  -3   2      125.25       84.46      9.87 o 
   4  -3   2     2215.69     2141.50     46.76 o 
   5  -3   2     1557.90     1316.13     54.17 o 
   6  -3   2      911.01      946.11     34.14 o 
   7  -3   2     1029.04     1058.70     36.82 o 
   8  -3   2       11.32        4.01     11.16 o 
   9  -3   2      141.34      145.86     18.44 o 
  10  -3   2       87.91       71.73     23.32 o 
  11  -3   2      397.46      457.70     40.11 o 
 -11  -2   2      132.89      154.43     26.06 o 
 -10  -2   2        1.07        4.57     17.49 o 
  -9  -2   2      381.13      328.55     41.45 o 
  -8  -2   2      479.21      478.00     30.18 o 
  -7  -2   2      372.79      441.26     20.83 o 
  -6  -2   2     3574.62     3166.35     51.84 o 
  -5  -2   2     1944.44     1975.60     35.45 o 
  -4  -2   2        8.19        8.38      5.68 o 
  -3  -2   2      557.29      852.00     17.90 o 
  -2  -2   2      344.85      514.94     12.17 o 
  -1  -2   2      130.43       50.51      4.15 o 
   0  -2   2     2403.43     3917.22     47.03 o 
   1  -2   2     8108.04    11239.46    150.19 o 
   2  -2   2     2125.91     1653.21    119.65 o 
   3  -2   2     7989.37     7646.14    112.36 o 
   4  -2   2     5199.93     4447.15     75.97 o 
   5  -2   2     2532.53     2634.85    100.95 o 
   6  -2   2      206.58      206.89     15.10 o 
   7  -2   2      493.65      535.86     26.49 o 
   8  -2   2      739.21      626.31     27.15 o 
   9  -2   2      663.47      637.45     29.43 o 
  10  -2   2      218.40      217.44     29.16 o 
  11  -2   2      110.95      143.99     28.76 o 
 -11  -1   2        7.48        8.68     19.85 o 
 -10  -1   2      306.28      339.56     30.85 o 
  -9  -1   2     1101.30     1086.40     43.69 o 
  -8  -1   2       74.98       56.84     16.26 o 
  -7  -1   2      150.95       84.25     14.45 o 
  -6  -1   2     1752.52     1621.97     34.17 o 
  -5  -1   2       23.27       32.39      7.22 o 
  -4  -1   2     1010.75      927.17     20.58 o 
  -3  -1   2     5294.75     5179.28     63.60 o 
  -2  -1   2      326.29      306.59     13.51 o 
  -1  -1   2     1339.84     1587.14     26.09 o 
   0  -1   2     2597.61     2389.96     35.77 o 
   1  -1   2     4466.62     4749.07     98.95 o 
   2  -1   2    16637.03    14038.66    187.24 o 
   3  -1   2      417.49      690.29     21.04 o 
   4  -1   2     6356.29     6734.69    145.34 o 
   5  -1   2        3.31        2.55      8.89 o 
   6  -1   2      343.14      394.71     18.49 o 
   7  -1   2       35.62       38.50     10.65 o 
   8  -1   2      653.25      900.87     43.19 o 
   9  -1   2      915.96      882.37     44.05 o 
  10  -1   2       16.82       39.92     21.75 o 
  11  -1   2       40.46       65.64     24.83 o 
 -12   0   2        2.56       14.94     22.51 o 
 -11   0   2       93.26      101.91     34.02 o 
 -10   0   2     1320.81     1352.55     52.09 o 
  -9   0   2     1430.30     1347.66     38.08 o 
  -8   0   2     1017.24      948.22     30.28 o 
  -7   0   2       33.05       80.39     11.91 o 
  -6   0   2      611.24      857.81     24.48 o 
  -5   0   2     1260.77     1430.06     28.91 o 
  -4   0   2        2.36       18.46      5.80 o 
  -3   0   2     7631.40     6295.40     75.22 o 
  -2   0   2     1193.26     1552.00     27.19 o 
  -1   0   2     2708.36     2571.18     31.43 o 
   0   0   2     3043.64     4697.25     65.12 o 
   1   0   2     1428.39      799.65     18.85 o 
   2   0   2    25614.35    24193.21    313.80 o 
   3   0   2     2460.85     2615.14     69.31 o 
   4   0   2     7363.90     8137.92     99.87 o 
   5   0   2     4434.07     3871.91     57.92 o 
   6   0   2       92.32      121.16     11.98 o 
   7   0   2       12.60       21.74     10.18 o 
   8   0   2      117.07       79.53     24.32 o 
   9   0   2        8.92      -22.85     15.23 o 
  10   0   2        0.29       -2.97     19.21 o 
  11   0   2        6.79      -15.18     19.44 o 
 -12   1   2      151.79      234.43     32.34 o 
 -11   1   2      313.04      351.77     33.30 o 
 -10   1   2      442.48      452.19     26.84 o 
  -9   1   2      520.77      543.56     25.86 o 
  -8   1   2      181.26      177.00     16.69 o 
  -7   1   2        8.16       19.23      9.59 o 
  -6   1   2     1415.53     1593.54     33.83 o 
  -5   1   2       70.90       86.78     11.17 o 
  -4   1   2       71.08       42.88      6.76 o 
  -3   1   2     1050.60      911.62     21.91 o 
  -2   1   2     4771.39     5219.12     61.71 o 
  -1   1   2    13603.03    11827.12    155.95 o 
   0   1   2       18.03       54.89      4.82 o 
   1   1   2     3997.50     4982.72     71.14 o 
   2   1   2      995.25     1253.71     20.69 o 
   3   1   2       84.26       11.41      4.86 o 
   4   1   2      253.91      565.88     28.50 o 
   5   1   2     5257.03     4849.01     67.93 o 
   6   1   2       40.45       77.63     10.54 o 
   7   1   2      242.55      278.51     17.50 o 
   8   1   2      116.25      190.71     24.77 o 
   9   1   2        8.31       -3.09     17.86 o 
  10   1   2      158.47      180.20     28.53 o 
  11   1   2       41.81       44.38     24.41 o 
 -12   2   2      188.18      228.38     31.60 o 
 -11   2   2       22.62       44.61     21.81 o 
 -10   2   2       13.72       -9.31     12.76 o 
  -9   2   2      115.69       91.70     15.12 o 
  -8   2   2     2800.06     3164.50     68.76 o 
  -7   2   2       59.07       52.56     11.30 o 
  -6   2   2      195.17      130.73     12.35 o 
  -5   2   2      735.93      437.71     16.59 o 
  -4   2   2      947.77     1658.87     35.53 o 
  -3   2   2      163.65       30.33      9.56 o 
  -2   2   2    14484.88    14861.17    197.64 o 
  -1   2   2        2.71       57.58     24.32 o 
   0   2   2        0.79       20.28      3.06 o 
   1   2   2     9057.12    12276.04    329.54 o 
   2   2   2    19443.87    20760.41    382.11 o 
   3   2   2     4870.69     5235.26     65.80 o 
   4   2   2       51.97       84.14     11.56 o 
   5   2   2     1025.77      840.71     21.52 o 
   6   2   2      819.14     1082.49     27.49 o 
   7   2   2      262.23      236.80     24.75 o 
   8   2   2       51.37       78.94     20.14 o 
   9   2   2      117.94       80.28     22.85 o 
  10   2   2       12.32        2.82     20.83 o 
  11   2   2       28.35       31.99     24.03 o 
 -12   3   2        6.24       38.59     33.36 o 
 -11   3   2       13.76       33.29     16.44 o 
 -10   3   2      305.64      380.42     25.83 o 
  -9   3   2        2.21      -15.11     10.56 o 
  -8   3   2       44.64       35.52     12.48 o 
  -7   3   2      414.05      438.84     21.17 o 
  -6   3   2     2049.02     1912.70     38.55 o 
  -5   3   2     1071.30     1018.64     41.78 o 
  -4   3   2    18256.26    17220.02    235.74 o 
  -3   3   2     2369.18     2135.53     41.99 o 
  -2   3   2      847.26      862.30     22.35 o 
  -1   3   2     1954.37     1334.46     20.72 o 
   0   3   2     5907.32     7496.27    106.01 o 
   1   3   2      360.28      605.92     12.69 o 
   2   3   2       24.42        4.49      4.79 o 
   3   3   2       30.92      151.12     27.65 o 
   4   3   2     2974.52     3495.49     67.73 o 
   5   3   2     8058.38     7564.14     96.46 o 
   6   3   2     6995.78     7432.36    128.42 o 
   7   3   2      150.45       98.09     20.33 o 
   8   3   2      588.26      584.66     36.24 o 
   9   3   2       35.62       75.15     22.08 o 
  10   3   2      358.18      409.78     37.00 o 
  11   3   2      180.51      148.46     30.58 o 
 -12   4   2       32.36       12.73     34.79 o 
 -11   4   2      125.44       74.37     18.51 o 
 -10   4   2      366.76      362.95     25.40 o 
  -9   4   2      388.77      315.96     22.14 o 
  -8   4   2     2468.01     2483.54     55.41 o 
  -7   4   2       66.30       88.49     12.66 o 
  -6   4   2      200.80      206.19     24.87 o 
  -5   4   2      249.83      255.62     18.05 o 
  -4   4   2       36.25       16.53      8.40 o 
  -3   4   2     3562.10     1954.84     41.33 o 
  -2   4   2      548.80      754.22     22.39 o 
  -1   4   2     1181.64      868.90     17.26 o 
   0   4   2     5613.48     5404.99     65.89 o 
   1   4   2     9553.74     9042.06    161.12 o 
   2   4   2     2457.54     2269.22     64.52 o 
   3   4   2     2002.44     1854.85     42.94 o 
   4   4   2    18772.27    19359.29    271.40 o 
   5   4   2     4449.96     4448.26     86.05 o 
   6   4   2      127.26      141.85     20.27 o 
   7   4   2        0.14      -15.37     13.89 o 
   8   4   2      354.11      329.57     30.89 o 
   9   4   2       14.70      -15.76     26.14 o 
  10   4   2      323.78      376.32     36.92 o 
 -12   5   2        4.98      -17.00     20.06 o 
 -11   5   2        1.86       16.37     18.83 o 
 -10   5   2       30.00       47.63     16.43 o 
  -9   5   2      224.86      232.50     24.44 o 
  -8   5   2      959.13      967.12     38.52 o 
  -7   5   2        2.40      -11.62      8.90 o 
  -6   5   2      114.10      171.82     37.08 o 
  -5   5   2       29.46       32.32     11.68 o 
  -4   5   2     1426.00     1657.41     41.22 o 
  -3   5   2     8131.01     8099.31    122.55 o 
  -2   5   2     2350.16     2012.18     41.88 o 
  -1   5   2     4739.44     5941.33     73.94 o 
   0   5   2      147.58      138.63     12.07 o 
   1   5   2     5515.66     6191.16     95.78 o 
   2   5   2      179.56      247.91      9.24 o 
   3   5   2     1012.47      742.92     27.92 o 
   4   5   2      821.82      897.75     34.16 o 
   5   5   2      383.16      342.97     24.95 o 
   6   5   2        7.57       20.26     16.14 o 
   7   5   2       33.30        5.77     16.49 o 
   8   5   2       57.87       29.68     19.12 o 
   9   5   2        1.67        9.20     20.26 o 
  10   5   2        0.13        1.10     21.58 o 
 -11   6   2      106.66      112.97     25.64 o 
 -10   6   2      483.19      495.59     36.79 o 
  -9   6   2        6.79        1.77     11.63 o 
  -8   6   2       83.26       81.22     14.69 o 
  -7   6   2      327.42      359.01     24.53 o 
  -6   6   2       67.12      102.98     16.54 o 
  -5   6   2      287.03      270.67     20.33 o 
  -4   6   2      582.05      519.96     24.60 o 
  -3   6   2       15.60       59.81     10.80 o 
  -2   6   2      684.90      554.44     22.24 o 
  -1   6   2      166.15      215.74     11.44 o 
   1   6   2      721.57      731.74     24.96 o 
   2   6   2       25.56        8.51      8.81 o 
   3   6   2       35.48       18.51     11.60 o 
   4   6   2      441.26      462.02     26.82 o 
   5   6   2      211.37      150.33     19.81 o 
   6   6   2      566.30      537.25     33.19 o 
   7   6   2      278.90      239.86     34.10 o 
   8   6   2      147.39      157.05     26.86 o 
   9   6   2       12.55       42.45     23.32 o 
  10   6   2        1.93      -30.98     22.00 o 
 -11   7   2       30.26       18.44     21.88 o 
 -10   7   2       56.89       35.95     28.78 o 
  -9   7   2        1.41       11.32     17.03 o 
  -8   7   2      242.91      280.99     21.10 o 
  -7   7   2     2610.12     2799.11     70.50 o 
  -6   7   2     1342.37     1309.84     44.58 o 
  -5   7   2      915.67      844.36     34.00 o 
  -4   7   2      766.61      687.03     29.12 o 
  -3   7   2     2215.33     2358.05     52.68 o 
  -2   7   2     7966.67     7626.66    119.12 o 
  -1   7   2     1932.32     2279.50     47.00 o 
   0   7   2     4927.84     4091.45     72.91 o 
   1   7   2      219.48      143.67     14.61 o 
   2   7   2       33.88      -11.17     14.90 o 
   3   7   2      546.68      620.07     43.65 o 
   4   7   2       21.36       18.68     13.03 o 
   5   7   2       95.20       69.50     18.21 o 
   6   7   2       40.48       10.68     17.21 o 
   7   7   2      911.80     1056.71     48.10 o 
   8   7   2      505.09      403.71     35.76 o 
   9   7   2        0.05      -31.71     55.07 o 
 -11   8   2       48.07       31.97     22.43 o 
 -10   8   2       47.51       54.17     37.85 o 
  -9   8   2     1177.94     1315.23     62.56 o 
  -8   8   2      108.01      111.23     21.56 o 
  -7   8   2        0.06       -5.01     13.28 o 
  -6   8   2      354.08      337.17     26.76 o 
  -5   8   2        9.63        7.61     16.74 o 
  -4   8   2     2278.41     2486.63     59.12 o 
  -3   8   2     6700.02     6710.07    236.41 o 
  -2   8   2     4187.82     4708.39     84.49 o 
  -1   8   2        1.55       -6.38      8.71 o 
   0   8   2      511.20      454.69     31.16 o 
   1   8   2     5790.17     5473.29     94.94 o 
   2   8   2      916.46     1081.90     36.24 o 
   3   8   2       39.49       20.48     12.91 o 
   4   8   2      192.79      224.06     22.83 o 
   5   8   2       28.68       28.14     16.86 o 
   6   8   2     3088.91     3336.31    107.67 o 
   7   8   2      744.34      738.57     41.89 o 
   8   8   2       77.78       58.87     23.31 o 
   9   8   2        0.29       -8.15     26.05 o 
 -11   9   2        5.86      -11.06     20.74 o 
 -10   9   2       23.31       -2.88     20.05 o 
  -9   9   2      198.03      172.42     27.96 o 
  -8   9   2       10.55       11.34     18.22 o 
  -7   9   2      362.02      342.11     28.98 o 
  -6   9   2      289.65      242.11     24.38 o 
  -5   9   2      602.52      586.73     32.29 o 
  -4   9   2        1.96       29.08     13.83 o 
  -3   9   2       49.21       64.04     14.23 o 
  -2   9   2      244.06      236.09     26.17 o 
  -1   9   2     1355.96     1538.58     41.48 o 
   0   9   2      273.03      293.65     28.43 o 
   1   9   2        6.80       52.03     28.78 o 
   2   9   2       51.77       25.81     12.63 o 
   3   9   2       63.17        4.04     13.86 o 
   4   9   2      318.34      375.89     39.78 o 
   5   9   2     3096.44     3473.10    127.32 o 
   6   9   2      120.99       57.97     20.57 o 
   7   9   2        2.17       -5.79     18.64 o 
   8   9   2       33.86       10.71     30.51 o 
   9   9   2       79.78       80.94     36.04 o 
 -10  10   2        5.91       23.99     23.00 o 
  -9  10   2       38.78       27.00     19.93 o 
  -8  10   2       43.08       22.46     20.08 o 
  -7  10   2      411.83      510.46     34.50 o 
  -6  10   2      118.23      168.90     22.62 o 
  -5  10   2      260.25      246.49     29.76 o 
  -4  10   2      211.78      177.89     20.69 o 
  -3  10   2      108.21       60.47     15.60 o 
  -2  10   2       11.54        8.41     10.76 o 
  -1  10   2      457.68      392.41     19.49 o 
   0  10   2      750.43      767.81     32.16 o 
   1  10   2     1413.26     1425.62     44.57 o 
   2  10   2       91.65      115.80     18.35 o 
   3  10   2      793.64      596.81     32.28 o 
   4  10   2     1881.22     1863.65     81.59 o 
   5  10   2      287.91      323.29     32.26 o 
   6  10   2      114.26       84.88     23.72 o 
   7  10   2      208.38      281.26     32.91 o 
   8  10   2      182.60      154.02     40.38 o 
 -10  11   2       16.15       46.93     25.90 o 
  -9  11   2       71.39      115.78     27.38 o 
  -8  11   2       15.08        5.39     19.04 o 
  -7  11   2       30.50       40.85     35.26 o 
  -6  11   2     1186.46     1191.16     48.13 o 
  -5  11   2     1197.27     1083.86     43.88 o 
  -4  11   2       79.13      114.93     18.87 o 
  -3  11   2     1111.35     1183.64     60.54 o 
  -2  11   2      899.34      855.97     61.07 o 
  -1  11   2        0.41        0.95      9.19 o 
   0  11   2      777.59      856.08     27.56 o 
   1  11   2      185.85      221.97     16.25 o 
   2  11   2        4.08       -4.39     13.09 o 
   3  11   2      655.87      690.80     36.64 o 
   4  11   2       84.96       74.24     20.95 o 
   5  11   2        0.04       -7.28     16.32 o 
   6  11   2      339.05      284.95     32.56 o 
   7  11   2      259.35      296.45     47.10 o 
  -9  12   2       12.55       22.78     22.71 o 
  -8  12   2      472.25      486.29     38.91 o 
  -7  12   2     1127.21     1182.99     57.03 o 
  -6  12   2     1043.58     1097.13     48.10 o 
  -5  12   2      361.21      456.40     32.19 o 
  -4  12   2      243.92      265.70     25.21 o 
  -3  12   2      260.27      314.66     90.93 o 
  -2  12   2        2.48       -2.24     13.09 o 
  -1  12   2      763.53      921.63     30.27 o 
   0  12   2      397.93      402.41     21.37 o 
   1  12   2      139.26      100.43     18.92 o 
   2  12   2      126.43      114.57     20.51 o 
   3  12   2       40.25       32.72     18.37 o 
   4  12   2        9.52      -23.35     15.56 o 
   5  12   2       39.14       11.95     24.29 o 
   6  12   2       92.49      117.80     35.74 o 
   7  12   2        0.02       20.81     30.33 o 
  -9  13   2       22.74       32.50     23.08 o 
  -8  13   2      648.37      766.88     47.32 o 
  -7  13   2      679.00      696.21     43.32 o 
  -6  13   2      138.28      109.84     23.27 o 
  -5  13   2      129.09      125.92     23.36 o 
  -4  13   2        0.12       -1.28     12.71 o 
  -3  13   2        9.98       -3.12     14.41 o 
  -2  13   2      584.44      623.66     33.38 o 
  -1  13   2      707.95      720.10     49.66 o 
   0  13   2      111.05       67.05     18.11 o 
   1  13   2     1045.28     1149.18     44.54 o 
   2  13   2      786.35      745.00     39.72 o 
   3  13   2      389.99      323.08     31.56 o 
   4  13   2       12.04        0.95     23.67 o 
   5  13   2      146.25      115.13     33.60 o 
   6  13   2        1.42       32.59     30.33 o 
  -8  14   2       75.87       76.92     25.75 o 
  -7  14   2       11.96       10.95     20.01 o 
  -6  14   2       16.54        7.23     18.13 o 
  -5  14   2        2.51       -7.52     15.89 o 
  -4  14   2       38.89       16.49     17.11 o 
  -3  14   2        2.71      -10.82     15.13 o 
  -2  14   2        5.19       10.62     15.68 o 
  -1  14   2      119.81      134.99     26.34 o 
   0  14   2     1786.06     2093.01    113.43 o 
   1  14   2     1863.16     1809.49     78.32 o 
   2  14   2      123.09      127.85     49.89 o 
   3  14   2       76.27       54.53     28.25 o 
   4  14   2      105.35      144.45     37.35 o 
   5  14   2       14.80       43.47     31.04 o 
  -7  15   2       29.03       14.00     20.60 o 
  -6  15   2      102.41       91.12     24.47 o 
  -5  15   2        1.45       -1.11     16.65 o 
  -4  15   2      156.06      168.94     26.09 o 
  -3  15   2      240.84      203.15     25.51 o 
  -2  15   2       11.44        5.42     20.52 o 
  -1  15   2      610.44      754.17     61.01 o 
   0  15   2     1230.78     1336.77     71.48 o 
   1  15   2       86.32       57.03     21.39 o 
   2  15   2       63.34      104.72     32.05 o 
   3  15   2        3.93      -20.28     24.08 o 
   4  15   2        2.75      -12.55     28.25 o 
  -6  16   2        1.12        6.13     21.39 o 
  -5  16   2       90.12       74.35     23.68 o 
  -4  16   2       78.43       94.75     24.07 o 
  -3  16   2       66.11       55.54     26.55 o 
  -1  16   2       75.86       71.48     36.04 o 
   0  16   2       72.43      130.95     40.85 o 
   2  16   2        5.50        6.13     26.94 o 
  -3  17   2       17.35       18.20     30.45 o 
  -2  17   2        2.47       35.92     36.39 o 
  -1  17   2        4.48      -20.69     35.26 o 
   1 -17   3        3.45      -17.25     29.20 o 
   2 -17   3       89.87       78.44     38.24 o 
  -2 -16   3      630.10      567.02     58.75 o 
  -1 -16   3      491.06      582.96     59.53 o 
   1 -16   3       11.99        9.04     29.32 o 
   2 -16   3       17.19       26.34     32.59 o 
   3 -16   3       35.90       -9.81     30.86 o 
   4 -16   3        9.24       -2.79     30.57 o 
   5 -16   3        2.33       -2.62     27.83 o 
  -4 -15   3       45.08       53.94     33.66 o 
  -3 -15   3       77.07       61.85     33.60 o 
  -2 -15   3       23.38       28.90     22.60 o 
  -1 -15   3        4.28        9.81     27.77 o 
   0 -15   3        8.17       12.22     18.46 o 
   1 -15   3        0.20      -27.24     25.87 o 
   2 -15   3       12.62       -2.02     27.24 o 
   3 -15   3        0.21      -24.19     16.13 o 
   4 -15   3        6.69       -5.65     18.37 o 
   5 -15   3       39.79       16.12     27.83 o 
   6 -15   3      302.38      332.90     46.56 o 
  -5 -14   3       28.41       68.74     33.60 o 
  -4 -14   3       13.67       11.42     27.30 o 
  -3 -14   3       27.99       28.13     26.88 o 
  -2 -14   3       53.68       20.99     20.52 o 
  -1 -14   3        0.83       -3.87     16.45 o 
   0 -14   3      109.92      122.94     22.70 o 
   1 -14   3      265.12      315.89     42.94 o 
   2 -14   3      162.50      183.12     23.35 o 
   3 -14   3       23.57       27.42     16.25 o 
   4 -14   3      317.09      421.52     32.46 o 
   5 -14   3      256.92      304.61     30.11 o 
   6 -14   3      273.74      317.08     43.05 o 
   7 -14   3        5.79      -24.85     16.57 o 
  -6 -13   3       17.58       33.60     29.67 o 
  -5 -13   3       16.13        5.83     26.46 o 
  -4 -13   3       61.31       73.26     31.34 o 
  -3 -13   3       16.85       10.35     24.98 o 
  -2 -13   3      427.12      409.55     46.44 o 
  -1 -13   3      160.41      138.45     34.34 o 
   0 -13   3        7.85       17.85     16.71 o 
   1 -13   3      232.52      203.45     27.09 o 
   2 -13   3      347.05      283.30     52.12 o 
   3 -13   3       68.74       45.72     28.04 o 
   4 -13   3      192.15      183.07     32.74 o 
   5 -13   3        7.52       -1.73     17.22 o 
   6 -13   3      265.79      340.57     43.29 o 
   7 -13   3       84.42       43.54     20.65 o 
   8 -13   3       13.41        6.22     19.88 o 
  -7 -12   3      144.85      181.61     43.11 o 
  -6 -12   3      490.67      537.23     56.49 o 
  -5 -12   3      205.86      191.13     38.71 o 
  -4 -12   3      618.61      679.71     56.20 o 
  -3 -12   3      160.42      174.00     34.25 o 
  -2 -12   3      151.19      186.54     22.78 o 
  -1 -12   3      943.40     1025.28     57.80 o 
   0 -12   3      414.22      432.54     23.36 o 
   1 -12   3      691.45      599.71     35.50 o 
   2 -12   3      121.41      158.15     45.08 o 
   3 -12   3      328.18      369.25     40.50 o 
   4 -12   3      726.02      696.18     37.00 o 
   5 -12   3        0.75      -13.55     16.09 o 
   6 -12   3       56.28       56.78     20.89 o 
   7 -12   3        6.12       25.71     23.46 o 
   8 -12   3        1.32       10.87     20.31 o 
   9 -12   3        7.77       39.54     23.68 o 
  -8 -11   3      163.60      150.63     40.74 o 
  -7 -11   3      751.71      728.83     63.09 o 
  -6 -11   3      577.16      565.65     55.54 o 
  -5 -11   3       53.96       69.04     30.69 o 
  -4 -11   3      285.87      335.52     42.40 o 
  -3 -11   3       14.31        9.09     26.52 o 
  -2 -11   3     3850.75     3879.14     83.39 o 
  -1 -11   3     2073.75     1993.74     86.85 o 
   0 -11   3     1227.27     1180.71     32.69 o 
   1 -11   3       54.69       72.34     14.62 o 
   2 -11   3      493.29      395.53    138.86 o 
   3 -11   3        5.84        4.30     22.95 o 
   4 -11   3     1159.61     1223.51     44.22 o 
   5 -11   3       81.05      111.34     20.52 o 
   6 -11   3        4.54       -0.50     18.94 o 
   7 -11   3      168.14      139.21     33.60 o 
   8 -11   3      312.45      345.62     33.50 o 
   9 -11   3       12.98       15.18     21.08 o 
  -8 -10   3      648.25      635.41     61.13 o 
  -7 -10   3        3.72      111.32     34.85 o 
  -6 -10   3      325.59      325.64     44.42 o 
  -5 -10   3      586.61      670.55     54.00 o 
  -4 -10   3      615.49      481.33     45.25 o 
  -3 -10   3     1723.35     1561.26     46.49 o 
  -2 -10   3     1570.14     1687.67     37.95 o 
  -1 -10   3        1.47       10.88      9.20 o 
   0 -10   3      104.18      133.65     16.03 o 
   1 -10   3      582.67      484.25     25.94 o 
   2 -10   3      807.65      902.42     33.56 o 
   3 -10   3       26.01       15.26     13.57 o 
   4 -10   3      448.32      429.60     27.89 o 
   5 -10   3        0.21       -1.25     14.24 o 
   6 -10   3      346.80      226.63     39.96 o 
   7 -10   3     1294.61     1426.39     72.19 o 
   8 -10   3      659.56      619.14     40.58 o 
   9 -10   3       42.79       38.29     21.70 o 
  10 -10   3        0.58        1.76     16.26 o 
  -9  -9   3      222.03      246.85     45.61 o 
  -8  -9   3        9.24       -9.34     25.75 o 
  -7  -9   3      351.16      405.15     49.12 o 
  -6  -9   3      133.94       98.83     29.32 o 
  -5  -9   3        9.18      -12.07     17.54 o 
  -4  -9   3       10.63       39.80     13.33 o 
  -3  -9   3       28.35        7.05     13.78 o 
  -2  -9   3        3.17       -1.43      8.53 o 
  -1  -9   3     1080.00      866.41     25.39 o 
   0  -9   3      912.50      984.35     40.62 o 
   2  -9   3      143.35       92.89     15.44 o 
   3  -9   3     2586.40     2740.43    122.74 o 
   4  -9   3      287.79      232.27     21.16 o 
   5  -9   3     1292.63     1320.69     52.99 o 
   6  -9   3     1641.48     1750.74     55.62 o 
   7  -9   3      220.37      170.08     31.58 o 
   8  -9   3       34.98       32.95     19.04 o 
   9  -9   3      212.08      178.06    109.00 o 
  10  -9   3        0.29       -0.53     20.51 o 
  -9  -8   3       43.87       61.01     33.12 o 
  -8  -8   3      341.65      249.82     43.53 o 
  -7  -8   3        4.18       13.26     23.13 o 
  -6  -8   3        9.92       -3.87     18.49 o 
  -5  -8   3      113.05      110.73     27.12 o 
  -4  -8   3      105.38      156.62     13.67 o 
  -3  -8   3      237.07      337.11     17.71 o 
  -2  -8   3        0.42       -3.79      8.80 o 
  -1  -8   3     2532.03     2347.34     54.75 o 
   0  -8   3      980.77      932.32     24.53 o 
   1  -8   3      330.73      351.63     26.76 o 
   2  -8   3     3583.37     3566.48     68.68 o 
   3  -8   3       13.22       32.20     14.36 o 
   4  -8   3      378.56      311.47     22.84 o 
   5  -8   3        7.05        2.27      9.43 o 
   6  -8   3      666.44      781.05     39.90 o 
   7  -8   3      143.87      178.28     32.23 o 
   8  -8   3       77.76       13.25     12.82 o 
   9  -8   3      415.06      404.18     54.35 o 
  10  -8   3       13.29       21.91     17.37 o 
 -10  -7   3       18.93       17.42     31.28 o 
  -9  -7   3      279.39      312.14     46.62 o 
  -8  -7   3      256.83      294.07     42.88 o 
  -7  -7   3       22.40       -6.18     20.64 o 
  -6  -7   3      601.12      583.91     47.34 o 
  -5  -7   3      829.92      966.89     27.28 o 
  -4  -7   3      627.26      719.57     22.77 o 
  -3  -7   3       66.63      137.59     18.25 o 
  -2  -7   3       55.43       98.46     15.36 o 
  -1  -7   3      556.96      537.22     24.03 o 
   0  -7   3      610.52      672.20     19.72 o 
   1  -7   3     9980.07     9462.73    138.64 o 
   2  -7   3     1720.37     1595.82     39.37 o 
   3  -7   3     1123.40     1122.57     34.83 o 
   4  -7   3       39.30       48.13     13.25 o 
   5  -7   3       43.69       32.64     14.34 o 
   6  -7   3       52.11       39.54     16.11 o 
   7  -7   3      266.30      244.53     34.67 o 
   8  -7   3      208.84      249.98     27.10 o 
   9  -7   3       15.88       20.97     19.38 o 
  10  -7   3       46.18       78.92     22.57 o 
  11  -7   3       10.53       27.23     19.04 o 
 -10  -6   3      109.01       74.99     34.97 o 
  -9  -6   3        8.61       63.51     29.67 o 
  -8  -6   3       74.86       85.69     29.32 o 
  -7  -6   3      788.23      897.90     58.52 o 
  -6  -6   3     1833.39     1939.51     39.88 o 
  -5  -6   3     4316.35     4441.41     65.49 o 
  -4  -6   3       53.16       61.26      9.35 o 
  -3  -6   3       23.42       15.23      6.91 o 
  -2  -6   3      880.86      755.60     25.69 o 
  -1  -6   3     7664.35     7108.58    189.55 o 
   0  -6   3     6129.93     6240.88     95.53 o 
   1  -6   3      147.42      199.00     14.03 o 
   2  -6   3     2631.00     2205.92     46.09 o 
   3  -6   3     1693.86     1605.04     40.61 o 
   4  -6   3     1559.00     1492.39     62.98 o 
   5  -6   3      274.12      331.94     24.00 o 
   6  -6   3      189.57      218.92     24.17 o 
   7  -6   3      271.22      184.89     22.81 o 
   8  -6   3       45.94       96.69     20.31 o 
   9  -6   3     1290.74     1466.33     55.74 o 
  10  -6   3      315.06      328.39     27.08 o 
  11  -6   3        5.69        6.37     22.44 o 
 -11  -5   3       27.56       63.39     34.37 o 
 -10  -5   3       78.16       83.31     33.66 o 
  -9  -5   3       48.56       98.83     30.74 o 
  -8  -5   3      644.53      724.55     55.36 o 
  -7  -5   3     1989.48     1786.62     58.07 o 
  -6  -5   3      308.40      304.49     17.46 o 
  -5  -5   3      328.55      303.25     16.62 o 
  -4  -5   3      180.89      207.91     12.30 o 
  -3  -5   3      557.37      641.76     17.61 o 
  -2  -5   3      103.69      252.75     11.65 o 
  -1  -5   3     6383.64     6542.16    104.07 o 
   0  -5   3       54.80       35.41      8.66 o 
   1  -5   3     1015.00     1023.15     28.66 o 
   2  -5   3     6444.94     6112.45    293.20 o 
   3  -5   3    17195.40    17175.21    237.56 o 
   4  -5   3       52.18       35.08     11.48 o 
   5  -5   3     2608.85     2557.72     59.92 o 
   6  -5   3       18.24       14.45     18.43 o 
   7  -5   3      731.21      588.65     32.75 o 
   8  -5   3      876.15      800.21     38.70 o 
   9  -5   3      513.44      588.69     30.45 o 
  10  -5   3       92.85       79.96     18.08 o 
  11  -5   3       36.57       12.87     23.89 o 
 -11  -4   3       97.88       59.82     32.41 o 
 -10  -4   3       24.91       35.44     28.54 o 
  -9  -4   3       81.62       69.58     28.43 o 
  -8  -4   3      230.54      217.72     23.28 o 
  -7  -4   3      268.32      328.16     19.25 o 
  -6  -4   3        1.47        5.29      9.10 o 
  -5  -4   3      138.80      174.13     12.37 o 
  -4  -4   3      104.92      167.33     10.60 o 
  -3  -4   3     1264.15     1385.11     25.50 o 
  -2  -4   3     3394.84     3605.36     64.57 o 
  -1  -4   3      147.33      238.97     14.06 o 
   0  -4   3      832.56      627.04     15.94 o 
   1  -4   3    21085.21    19738.08    260.70 o 
   2  -4   3       91.43       80.66     11.51 o 
   3  -4   3     1767.69     1977.53     64.88 o 
   4  -4   3      315.23      282.95     19.43 o 
   5  -4   3      974.33     1034.80     36.37 o 
   6  -4   3      684.34      564.46     42.34 o 
   7  -4   3      804.35      987.42     39.02 o 
   8  -4   3      167.52      158.23     17.65 o 
   9  -4   3      185.79      223.18     21.35 o 
  10  -4   3      113.24       86.17     32.47 o 
  11  -4   3      138.05       95.19     28.44 o 
 -11  -3   3      109.95      134.57     38.30 o 
 -10  -3   3       60.30       38.06     28.66 o 
  -9  -3   3       66.75      111.11     21.51 o 
  -8  -3   3      202.19      130.06     15.11 o 
  -7  -3   3       88.43       93.50     12.85 o 
  -6  -3   3      924.26     1020.46     30.18 o 
  -5  -3   3       17.99        5.19     11.34 o 
  -4  -3   3     5684.59     6424.61     80.81 o 
  -3  -3   3     3764.39     3597.39     59.68 o 
  -2  -3   3      399.09      442.23     15.34 o 
  -1  -3   3      291.57      315.19     73.03 o 
   0  -3   3     6578.54     6307.61    101.35 o 
   1  -3   3    11113.73    11012.20    149.92 o 
   2  -3   3     1821.27     1597.05     77.19 o 
   3  -3   3     5318.23     5946.65     93.58 o 
   4  -3   3      957.01     1009.20     31.49 o 
   5  -3   3     2920.52     3145.94     89.44 o 
   6  -3   3      319.36      374.33     23.23 o 
   7  -3   3      559.45      606.87     30.98 o 
   8  -3   3      493.80      512.47     25.83 o 
   9  -3   3      829.32      814.18     33.33 o 
  10  -3   3      221.96      278.01     32.35 o 
  11  -3   3       11.78       18.23     22.52 o 
 -11  -2   3       15.67       -2.74     26.76 o 
 -10  -2   3      334.64      360.92     31.23 o 
  -9  -2   3       62.81       61.46     18.22 o 
  -8  -2   3       85.99       73.94     13.26 o 
  -7  -2   3       18.76       17.92      9.92 o 
  -6  -2   3     3265.67     2904.77     48.76 o 
  -5  -2   3     2822.19     3183.78     48.82 o 
  -4  -2   3    10334.78     9111.60    108.05 o 
  -3  -2   3     2514.98     2824.64     39.43 o 
  -2  -2   3      901.42      822.89     15.26 o 
  -1  -2   3     1219.75      936.44    102.82 o 
   0  -2   3    22579.02    25586.16    330.94 o 
   1  -2   3     3805.07     4050.67     63.99 o 
   2  -2   3     1274.97     1261.66     41.21 o 
   3  -2   3      607.40      538.72     20.60 o 
   4  -2   3       40.50       11.85      8.99 o 
   5  -2   3      847.03     1043.90     34.36 o 
   6  -2   3      414.42      371.14     22.64 o 
   7  -2   3       45.07       44.65     11.61 o 
   8  -2   3     1935.41     1921.04     46.20 o 
   9  -2   3     1242.47     1277.06     51.85 o 
  10  -2   3        7.90       -9.05     25.63 o 
  11  -2   3      137.74      153.15     36.87 o 
 -11  -1   3      203.04      208.86     28.36 o 
 -10  -1   3      529.78      661.71     38.33 o 
  -9  -1   3       20.97       18.98     13.05 o 
  -8  -1   3      137.69       69.00     13.11 o 
  -7  -1   3      900.28      815.54     26.31 o 
  -6  -1   3     1414.02     1487.12     32.56 o 
  -5  -1   3     7306.71     7075.19     89.82 o 
  -4  -1   3     2277.32     3061.39     44.30 o 
  -3  -1   3    30046.48    28027.03    300.63 o 
  -2  -1   3       71.14       54.20      5.43 o 
  -1  -1   3     3316.13     3172.28     51.25 o 
   0  -1   3     6067.26     5627.64     78.65 o 
   1  -1   3     4561.91     5728.61    116.05 o 
   2  -1   3     3489.19     2763.93     47.01 o 
   3  -1   3       21.64       53.03      8.25 o 
   4  -1   3    17171.83    17297.15    301.32 o 
   5  -1   3     5582.51     6427.95    149.38 o 
   6  -1   3      153.37      152.93     16.11 o 
   7  -1   3      106.68      141.26     14.68 o 
   8  -1   3      803.39      926.93     31.83 o 
   9  -1   3       16.46        8.98     19.27 o 
  10  -1   3       53.15       32.40     22.05 o 
  11  -1   3       12.40       21.53     23.50 o 
 -12   0   3      126.09      164.54     28.58 o 
 -11   0   3      603.60      614.86     39.75 o 
 -10   0   3       13.04       24.95     18.94 o 
  -9   0   3      275.21      344.58     22.18 o 
  -8   0   3        4.97        2.22     10.29 o 
  -7   0   3       15.81        5.54      9.53 o 
  -6   0   3     4358.71     4225.75     63.07 o 
  -5   0   3     4192.59     3972.59     57.07 o 
  -4   0   3     1901.35     2276.93     35.94 o 
  -3   0   3     8162.70     7207.66    199.48 o 
  -2   0   3     2844.16     3867.30     47.43 o 
  -1   0   3    20644.15    24019.36    257.35 o 
   0   0   3      943.17      683.41     15.66 o 
   1   0   3    16221.19    15521.29    297.52 o 
   2   0   3       12.70       72.13     16.77 o 
   3   0   3     6544.99     6920.14    102.44 o 
   4   0   3    11961.80    11317.72    166.58 o 
   5   0   3      160.78      195.02     13.32 o 
   6   0   3      158.62      138.02     12.58 o 
   7   0   3      239.40      188.96     15.74 o 
   8   0   3       36.39       53.20     18.56 o 
   9   0   3      218.67      227.53     28.67 o 
  10   0   3        1.03      -11.12     20.09 o 
  11   0   3        0.31       -7.49     21.28 o 
 -12   1   3      146.08      173.40     59.17 o 
 -11   1   3        4.34       54.34     38.27 o 
 -10   1   3      436.04      446.46     26.19 o 
  -9   1   3      134.53      181.15     17.77 o 
  -8   1   3      656.23      661.28     26.46 o 
  -7   1   3      218.10      162.52     14.26 o 
  -6   1   3        1.68      -10.31      6.87 o 
  -5   1   3       40.91       63.48      9.15 o 
  -4   1   3      522.80      501.91     26.34 o 
  -3   1   3     2180.20     2142.61     33.56 o 
  -2   1   3     6634.20     6878.88     79.36 o 
  -1   1   3    33218.55    36858.85    470.28 o 
   1   1   3    12874.23    16081.36    212.29 o 
   2   1   3     1192.56      830.60     19.58 o 
   3   1   3     9440.22     9643.63    113.44 o 
   4   1   3     1567.04     1678.77     30.50 o 
   5   1   3     2676.46     2694.22     44.73 o 
   6   1   3     1087.41      891.63     25.55 o 
   7   1   3      285.83      339.10     28.24 o 
   8   1   3       53.60       10.60     19.71 o 
   9   1   3       28.91       28.12     32.77 o 
  10   1   3        2.10       -0.10     21.31 o 
  11   1   3      131.15      124.52     29.47 o 
 -12   2   3       43.64       48.88     32.77 o 
 -11   2   3      343.52      382.01     27.25 o 
 -10   2   3      110.66       62.50     15.59 o 
  -9   2   3      108.98      114.17     15.92 o 
  -8   2   3       53.34       25.27     12.02 o 
  -7   2   3      865.29      754.07     25.57 o 
  -6   2   3      300.07      345.47     17.34 o 
  -5   2   3     1962.59     2085.21     44.26 o 
  -4   2   3     8902.76     8357.82    100.67 o 
  -3   2   3      753.44      883.07     17.93 o 
  -2   2   3    13970.23    11621.68    131.59 o 
  -1   2   3     2652.05     3324.44     52.11 o 
   0   2   3     8527.39     8681.29     97.70 o 
   1   2   3     1108.80      877.39     15.98 o 
   2   2   3     7883.70     7798.79    158.42 o 
   3   2   3      521.37      629.23     14.26 o 
   4   2   3      309.80      407.82     13.44 o 
   5   2   3     2044.98     2117.82     62.44 o 
   6   2   3     3074.18     2774.69     66.68 o 
   7   2   3       38.94       45.94     18.85 o 
   8   2   3       26.34        6.53     17.71 o 
   9   2   3      119.17      102.42     41.45 o 
  10   2   3      357.74      311.30     34.50 o 
  11   2   3      217.85      298.95     36.79 o 
 -12   3   3      127.17      114.36     39.37 o 
 -11   3   3      128.32      124.15     19.56 o 
 -10   3   3      124.55       99.66     18.87 o 
  -9   3   3      195.47      208.57     31.00 o 
  -8   3   3      183.50      119.60     15.18 o 
  -7   3   3        1.75        4.23      9.09 o 
  -6   3   3     4346.31     5367.95     92.21 o 
  -5   3   3      904.16      842.53     22.52 o 
  -4   3   3      591.38      541.28     16.22 o 
  -3   3   3      229.64      104.80      6.85 o 
  -2   3   3     2156.43     1211.16     27.61 o 
  -1   3   3     2454.42     2543.89     34.26 o 
   0   3   3     2133.36     3220.69     66.30 o 
   1   3   3      241.66      204.06      9.45 o 
   2   3   3     9359.05     8314.21    385.11 o 
   3   3   3     1949.69     1883.57     43.71 o 
   4   3   3     3473.92     3645.79     71.82 o 
   5   3   3      941.17     1318.69     42.58 o 
   6   3   3      151.30      220.31     29.05 o 
   7   3   3      483.90      616.66     35.93 o 
   8   3   3      353.51      507.70     43.20 o 
   9   3   3      151.12      218.69     29.38 o 
  10   3   3      137.71      130.15     29.47 o 
 -12   4   3       24.37       -3.07     21.85 o 
 -11   4   3       66.50       55.08     21.75 o 
 -10   4   3      401.34      445.22     27.28 o 
  -9   4   3      170.01      200.17     24.35 o 
  -8   4   3       78.17       58.48     13.51 o 
  -7   4   3      533.34      449.87     40.44 o 
  -6   4   3       79.82       61.27     11.74 o 
  -5   4   3      567.68      594.62     40.07 o 
  -4   4   3     2974.16     3312.80     95.33 o 
  -3   4   3    10977.38    11193.02    159.67 o 
  -2   4   3     7645.62     7091.08    197.97 o 
  -1   4   3     9556.63     9720.70    111.74 o 
   0   4   3      299.37      438.17     14.29 o 
   1   4   3     2580.45     2052.84     38.72 o 
   2   4   3      927.91      639.63     23.06 o 
   3   4   3     1260.18     1168.10    102.34 o 
   4   4   3      507.27      601.34     39.61 o 
   5   4   3     2133.32     2112.81     55.56 o 
   6   4   3       14.20       25.80     16.36 o 
   7   4   3        1.64        6.40     16.23 o 
   8   4   3      439.90      257.09     29.09 o 
   9   4   3        2.36        0.16     31.04 o 
  10   4   3        4.83        6.26     28.93 o 
 -12   5   3       51.76       53.44     24.54 o 
 -11   5   3      237.24      299.84     31.38 o 
 -10   5   3      996.48      942.60     91.46 o 
  -9   5   3       12.57       42.32     13.51 o 
  -8   5   3      123.52      151.88     32.62 o 
  -7   5   3      137.78      155.68     15.03 o 
  -6   5   3     4111.73     4146.42     64.99 o 
  -5   5   3     6263.35     7135.11    117.67 o 
  -4   5   3     9947.15     8413.02    130.07 o 
  -3   5   3     3720.03     3885.63     69.45 o 
  -2   5   3     5267.10     6470.20    107.19 o 
  -1   5   3     4968.76     4431.75     58.12 o 
   0   5   3     4665.85     4260.69     60.56 o 
   1   5   3        5.61       14.90      4.75 o 
   2   5   3        4.09       12.95     17.48 o 
   3   5   3      194.51      138.80     23.79 o 
   4   5   3     2787.36     2910.53     64.54 o 
   5   5   3      688.58      781.07     35.49 o 
   6   5   3       34.72        9.93     16.12 o 
   7   5   3      171.00      241.97     27.75 o 
   8   5   3        5.52       18.48     22.78 o 
   9   5   3        7.95      -17.28     20.02 o 
  10   5   3        1.02      -22.32     23.46 o 
 -11   6   3      107.11      138.14     26.60 o 
 -10   6   3       17.82        5.71     18.61 o 
  -9   6   3       66.40       17.15     25.87 o 
  -8   6   3      589.71      599.55     28.76 o 
  -7   6   3      566.30      705.37     26.26 o 
  -6   6   3       18.50       60.02     26.31 o 
  -5   6   3      931.27      964.24     34.77 o 
  -4   6   3       13.18       15.39     10.17 o 
  -3   6   3      334.75      437.51     21.60 o 
  -2   6   3    17840.34    15568.77    216.91 o 
  -1   6   3     1548.04     1784.78     31.26 o 
   0   6   3     6597.34     5592.48     87.65 o 
   1   6   3     5240.65     5373.73     69.94 o 
   2   6   3        9.23       14.72      8.50 o 
   3   6   3     2160.26     2121.38    187.77 o 
   4   6   3     3993.23     3868.41     79.51 o 
   5   6   3        1.92       11.00     14.42 o 
   6   6   3      150.93      124.60     21.31 o 
   7   6   3       29.29        2.45     19.12 o 
   8   6   3      172.23      159.08     27.63 o 
   9   6   3       30.36       52.30     24.63 o 
  10   6   3       72.14       66.95     28.31 o 
 -11   7   3        4.39       -1.39     19.86 o 
 -10   7   3       24.35       11.09     17.56 o 
  -9   7   3        0.17       -6.16     16.16 o 
  -8   7   3      123.10       89.22     19.04 o 
  -7   7   3      161.65      256.98     18.81 o 
  -6   7   3      151.90      111.16     18.29 o 
  -5   7   3        5.72       -2.84     10.26 o 
  -4   7   3     1372.73     1113.10     36.77 o 
  -3   7   3      935.02      985.45     32.61 o 
  -2   7   3      338.54      471.71     22.81 o 
  -1   7   3       92.71       81.63      8.95 o 
   0   7   3      334.95      402.92     15.74 o 
   1   7   3     2594.16     2534.20     41.15 o 
   2   7   3      393.49      526.94     16.19 o 
   3   7   3       20.64        4.00     11.63 o 
   4   7   3     2244.91     1734.06    218.78 o 
   5   7   3       10.19       20.38     24.95 o 
   6   7   3     1785.38     2159.54     68.24 o 
   7   7   3      288.66      276.08     30.20 o 
   8   7   3      124.40      226.65     30.99 o 
   9   7   3        3.86       13.91     24.44 o 
 -11   8   3       10.18       19.04     20.99 o 
 -10   8   3        0.52       23.57     30.24 o 
  -9   8   3        1.05       -9.30     21.23 o 
  -8   8   3       60.73       31.05     18.03 o 
  -7   8   3       55.62        0.00     25.01 o 
  -6   8   3       27.66        2.59     14.06 o 
  -5   8   3      769.57      862.72     35.21 o 
  -4   8   3     1000.20      891.27     34.63 o 
  -3   8   3     1845.30     1858.30     48.03 o 
  -2   8   3       27.71       20.06      7.31 o 
  -1   8   3      362.83      489.46     18.09 o 
   0   8   3     3362.70     3122.43     55.85 o 
   1   8   3     1340.43     1519.35     31.26 o 
   2   8   3      193.00      242.74     19.48 o 
   3   8   3     1826.27     1720.03     68.33 o 
   4   8   3      981.06     1036.58     60.84 o 
   5   8   3     1040.80      932.09     80.43 o 
   6   8   3      159.27      185.65     26.72 o 
   7   8   3      741.13      733.79     43.94 o 
   8   8   3       45.47       -6.66     20.41 o 
   9   8   3      155.99       69.74     37.79 o 
 -11   9   3       31.81       53.44     25.30 o 
 -10   9   3       68.27       48.96     23.08 o 
  -9   9   3      314.78      317.83     32.32 o 
  -8   9   3      991.04     1141.11     72.16 o 
  -7   9   3       22.16      -16.28     13.65 o 
  -6   9   3      708.75      746.05     37.04 o 
  -5   9   3       57.83       40.70     15.69 o 
  -4   9   3     3199.70     3053.97    111.71 o 
  -3   9   3      267.84      286.22     33.12 o 
  -2   9   3        5.89       -9.67      6.44 o 
  -1   9   3       31.51       18.70     10.30 o 
   0   9   3      624.75      574.43     20.53 o 
   1   9   3       78.38       75.34     10.20 o 
   2   9   3       57.43       26.29     17.60 o 
   3   9   3     4920.66     4949.75     97.51 o 
   4   9   3      372.49      404.84     29.54 o 
   5   9   3       48.44       43.18     20.49 o 
   6   9   3      540.97      553.98     67.29 o 
   7   9   3      268.38      256.50     31.62 o 
   8   9   3      263.22      279.19     35.07 o 
 -10  10   3      425.68      460.39     40.51 o 
  -9  10   3      117.46      119.99     25.97 o 
  -8  10   3      550.39      594.21     39.54 o 
  -7  10   3      318.73      267.92     28.17 o 
  -6  10   3      433.94      512.90     33.55 o 
  -5  10   3      653.13      696.45     35.07 o 
  -4  10   3       93.70      115.77     18.35 o 
  -3  10   3       14.24       24.69     14.39 o 
  -2  10   3      802.08      944.66     27.86 o 
  -1  10   3      544.45      549.61     64.31 o 
   0  10   3     2106.88     2114.60     41.94 o 
   1  10   3      454.83      416.40     19.02 o 
   2  10   3      251.17      271.39     27.53 o 
   3  10   3      362.53      371.96     28.42 o 
   4  10   3       48.57       83.18     20.84 o 
   5  10   3      117.51       70.37     51.89 o 
   6  10   3      203.63      225.00     39.64 o 
   7  10   3       18.00       -5.94     21.82 o 
   8  10   3        0.62       -6.13     27.18 o 
 -10  11   3      319.15      329.61     37.44 o 
  -9  11   3      165.26      145.28     40.23 o 
  -8  11   3       83.51       80.55     23.99 o 
  -7  11   3      134.62      132.40     26.25 o 
  -6  11   3      222.08      211.81     24.76 o 
  -5  11   3        0.07       36.05     16.53 o 
  -4  11   3      111.61      169.08     21.44 o 
  -3  11   3      382.64      396.90     35.41 o 
  -2  11   3      227.82      271.13     28.90 o 
  -1  11   3      435.60      455.78     21.40 o 
   0  11   3     2185.71     2038.12     42.70 o 
   1  11   3       38.56       90.50     17.35 o 
   2  11   3      207.25      240.56     24.56 o 
   3  11   3      355.57      375.43     29.41 o 
   4  11   3      583.62      542.87     41.45 o 
   5  11   3      132.93       34.43     17.44 o 
   6  11   3      178.72      243.70     64.70 o 
   7  11   3       88.99       46.86     32.05 o 
  -9  12   3      238.67      220.85     31.75 o 
  -8  12   3       86.02       65.91     28.46 o 
  -7  12   3       17.41       38.13     21.01 o 
  -6  12   3      125.94      185.78     25.85 o 
  -5  12   3      420.84      520.84     34.42 o 
  -4  12   3       54.27       91.37     19.76 o 
  -3  12   3     1938.42     1932.97     56.39 o 
  -2  12   3     1290.64     1137.23    237.16 o 
  -1  12   3      338.69      399.55     25.24 o 
   0  12   3      550.22      527.79     23.55 o 
   1  12   3       79.97       56.11     17.58 o 
   2  12   3      214.67      227.77     37.49 o 
   3  12   3      171.49      124.15     44.81 o 
   4  12   3        7.19        3.14     23.67 o 
   5  12   3       23.33       -1.04     18.81 o 
   6  12   3      237.35      147.06     36.69 o 
  -9  13   3      303.39      313.85     36.51 o 
  -8  13   3       25.69       42.06     23.26 o 
  -7  13   3      524.81      404.64     36.20 o 
  -6  13   3      259.48      255.09     30.04 o 
  -5  13   3      478.02      519.48     43.77 o 
  -4  13   3     1308.93     1231.95     48.25 o 
  -2  13   3      280.20      280.12     25.42 o 
  -1  13   3       61.29       39.45     14.19 o 
   0  13   3       48.56       75.26     18.80 o 
   1  13   3      185.53      162.34     23.46 o 
   2  13   3        8.86       14.29     17.15 o 
   3  13   3      179.60      107.84     23.78 o 
   4  13   3       24.52       15.03     19.75 o 
   5  13   3      663.62      718.96     60.48 o 
  -8  14   3       40.94       -8.26     21.10 o 
  -7  14   3       36.50        5.73     20.99 o 
  -6  14   3       26.74       28.88     20.15 o 
  -5  14   3       75.01       66.22     21.19 o 
  -4  14   3       22.38       13.56     17.69 o 
  -3  14   3       88.85       85.86     23.76 o 
  -2  14   3      652.93      814.20     39.15 o 
  -1  14   3      662.30      694.16     55.42 o 
   0  14   3       74.74       34.65     18.15 o 
   1  14   3       91.89      104.54     23.18 o 
   2  14   3       77.35       57.31     21.67 o 
   3  14   3       60.48       60.91     23.13 o 
   4  14   3      642.99      694.70     59.17 o 
   5  14   3      761.06      786.87     64.58 o 
  -7  15   3        2.39       12.65     21.84 o 
  -6  15   3        1.01      -14.09     21.65 o 
  -5  15   3       24.44      -10.37     17.70 o 
  -4  15   3        6.09        4.29     27.56 o 
  -3  15   3       53.60       29.31     19.20 o 
  -2  15   3       14.32       -2.14     19.98 o 
  -1  15   3       73.14       76.06     34.67 o 
   0  15   3      385.26      392.66     50.67 o 
   1  15   3      180.57      131.13     41.15 o 
   2  15   3       38.70       -1.11     34.88 o 
   3  15   3       19.32        8.03     27.12 o 
  -5  16   3      130.95      131.80     26.12 o 
  -4  16   3       36.00       -2.18     18.52 o 
  -3  16   3       58.73       79.48     22.98 o 
  -1  16   3      680.63      828.62     69.34 o 
   0  16   3      383.93      538.12     58.63 o 
   1  16   3      205.97      270.99     51.26 o 
  -2  17   3      260.90      375.95     55.01 o 
  -1  17   3      103.59      142.90     45.97 o 
  -2 -16   4        5.30      -11.83     22.18 o 
  -1 -16   4      255.82      347.82     51.50 o 
   0 -16   4      145.62      126.19     36.87 o 
   1 -16   4       40.93       41.27     32.65 o 
   2 -16   4      272.79      258.98     46.68 o 
   3 -16   4      153.57       84.74     34.37 o 
   4 -16   4        0.10      -10.59     30.39 o 
  -4 -15   4        0.10        8.03     30.21 o 
  -3 -15   4       38.77       50.84     32.59 o 
  -2 -15   4      313.11      323.68     48.05 o 
  -1 -15   4      259.63       51.62     25.21 o 
   0 -15   4       15.74       35.03     28.78 o 
   1 -15   4        2.69       -7.97     27.36 o 
   2 -15   4        0.98      -36.93     24.62 o 
   3 -15   4       36.86       10.53     26.23 o 
   4 -15   4       82.56      100.14     36.93 o 
   5 -15   4       55.44       53.23     25.57 o 
   6 -15   4       10.18       39.61     29.32 o 
  -5 -14   4       49.47       74.10     34.55 o 
  -4 -14   4      154.11       79.45     34.85 o 
  -3 -14   4       89.36       67.73     32.41 o 
  -2 -14   4      220.48      258.98     42.70 o 
  -1 -14   4       73.55       81.91     32.44 o 
   0 -14   4      167.38      154.59     29.02 o 
   1 -14   4     1034.25     1046.33     67.91 o 
   2 -14   4       90.53       57.92     30.57 o 
   3 -14   4        9.44       14.21     16.67 o 
   4 -14   4       17.11       19.24     19.80 o 
   5 -14   4      116.04      135.85     25.50 o 
   6 -14   4      228.13      269.75     32.20 o 
   7 -14   4       41.06       47.87     31.70 o 
  -6 -13   4      138.44      135.70     38.18 o 
  -5 -13   4      271.77      173.35     40.20 o 
  -4 -13   4       82.11      131.13     34.67 o 
  -3 -13   4        2.54       -1.55     23.79 o 
  -2 -13   4       10.28       -4.75     14.87 o 
  -1 -13   4      337.71      253.69     26.91 o 
   1 -13   4      608.90      635.59     51.97 o 
   2 -13   4        7.72       -6.26     11.71 o 
   3 -13   4        2.81      -19.27     14.86 o 
   4 -13   4       90.34       48.25     19.65 o 
   5 -13   4      364.69      414.92     33.25 o 
   6 -13   4      376.78      395.84     47.51 o 
   7 -13   4        3.65      -14.75     27.53 o 
   8 -13   4       13.25       13.59     19.39 o 
  -7 -12   4       56.14       77.49     35.44 o 
  -6 -12   4      101.76      107.93     36.28 o 
  -5 -12   4       31.95       41.21     29.14 o 
  -4 -12   4       14.51       20.46     26.40 o 
  -3 -12   4        2.64       -9.93     22.54 o 
  -2 -12   4      889.85      806.67     37.90 o 
  -1 -12   4      609.25      641.31     34.97 o 
   0 -12   4       11.11        0.35      9.94 o 
   1 -12   4     1131.07     1335.26     42.74 o 
   2 -12   4        9.46       -1.00     14.03 o 
   3 -12   4      744.45      640.95     34.08 o 
   4 -12   4      454.73      512.26     54.89 o 
   5 -12   4       91.28      106.22     22.34 o 
   6 -12   4        0.66        6.76     18.12 o 
   7 -12   4       34.07        6.18     27.06 o 
   8 -12   4      146.10      117.69     26.08 o 
  -8 -11   4       27.39       73.44     36.69 o 
  -7 -11   4        0.01      -22.18     25.87 o 
  -6 -11   4      989.17      877.14     67.08 o 
  -5 -11   4       15.71       14.15     27.36 o 
  -4 -11   4      345.02      371.49     44.42 o 
  -3 -11   4     1391.38     1534.70     49.04 o 
  -2 -11   4     1254.88     1209.63     44.37 o 
  -1 -11   4      121.05      134.40     19.76 o 
   0 -11   4       52.75       45.99     11.91 o 
   1 -11   4      223.74      234.44     20.05 o 
   2 -11   4      178.32      150.14     18.34 o 
   3 -11   4      354.85      474.27     29.08 o 
   4 -11   4      125.83       88.59     18.48 o 
   5 -11   4      330.62      357.47     28.66 o 
   6 -11   4      789.54      772.50     41.00 o 
   8 -11   4       48.60       68.79     22.43 o 
   9 -11   4        1.64       -9.79     19.65 o 
  -8 -10   4        9.87       26.52     30.51 o 
  -7 -10   4      576.64      546.92     53.94 o 
  -6 -10   4      614.21      733.53     58.69 o 
  -5 -10   4      467.17      557.69     51.38 o 
  -4 -10   4      492.95      549.71     29.99 o 
  -3 -10   4      330.91      339.98     25.87 o 
  -2 -10   4       18.91       16.62     21.74 o 
  -1 -10   4        1.21       13.85     10.04 o 
   0 -10   4        4.58        6.71      9.38 o 
   1 -10   4      268.43      246.14     24.38 o 
   2 -10   4      317.20      303.93     21.97 o 
   3 -10   4       90.12       84.47     16.17 o 
   4 -10   4      351.51      354.71     25.70 o 
   5 -10   4      907.49      935.17     61.61 o 
   6 -10   4      590.97      571.83     36.02 o 
   7 -10   4       47.90       81.17     29.85 o 
   8 -10   4       17.37       11.77     21.94 o 
   9 -10   4        2.11        7.22     20.16 o 
  -9  -9   4       69.59       80.70     38.18 o 
  -8  -9   4      501.98      424.48     53.64 o 
  -7  -9   4     1259.48     1346.05     78.08 o 
  -6  -9   4        8.16        0.42     20.69 o 
  -5  -9   4       10.35       54.12     25.33 o 
  -4  -9   4      449.00      426.37     26.34 o 
  -3  -9   4       35.35       33.10     13.21 o 
  -2  -9   4     1493.95     1740.62     37.03 o 
  -1  -9   4      710.74      652.86     30.46 o 
   0  -9   4     1918.63     2023.06     39.96 o 
   1  -9   4      603.69      609.16     32.44 o 
   2  -9   4     4921.94     5163.28     92.20 o 
   3  -9   4      250.48      231.97     37.35 o 
   4  -9   4     1501.98     1293.30     51.08 o 
   5  -9   4      333.06      372.19     27.25 o 
   6  -9   4      113.49      157.59     35.20 o 
   7  -9   4      295.92      302.39     39.07 o 
   8  -9   4        1.96       -5.57     16.99 o 
   9  -9   4       12.47       39.45     20.67 o 
  10  -9   4        9.60       25.10     38.18 o 
  -9  -8   4      790.71      837.78     67.73 o 
  -8  -8   4     1266.44     1211.29     75.82 o 
  -7  -8   4      391.79      404.68     47.22 o 
  -6  -8   4       24.99       23.67     22.66 o 
  -5  -8   4       61.86       45.30     13.52 o 
  -4  -8   4     1058.66     1250.99     40.14 o 
  -3  -8   4      357.03      400.75     24.36 o 
  -2  -8   4      787.75      637.48     21.55 o 
  -1  -8   4     3390.80     3810.44     77.34 o 
   0  -8   4     2888.81     2739.45     46.39 o 
   1  -8   4     3989.02     3637.48     67.18 o 
   2  -8   4      670.15      627.64     42.01 o 
   3  -8   4     1291.31     1415.32     41.74 o 
   4  -8   4      177.07      203.29     24.77 o 
   5  -8   4      262.98      261.03     24.59 o 
   6  -8   4      635.91      535.24     32.53 o 
   7  -8   4       92.81       71.96     27.12 o 
   8  -8   4       61.94       46.38     26.37 o 
   9  -8   4        3.89       -4.50     17.38 o 
  10  -8   4        6.06      -10.13     19.03 o 
 -10  -7   4      191.15      123.57     37.58 o 
  -9  -7   4      222.37      234.96     43.95 o 
  -8  -7   4        2.19       -6.66     22.84 o 
  -7  -7   4      674.18      705.22     54.00 o 
  -6  -7   4       37.28       39.07     22.30 o 
  -5  -7   4        7.62        4.31     11.11 o 
  -4  -7   4     1024.97     1039.00     26.29 o 
  -3  -7   4     2891.69     2902.26     46.69 o 
  -2  -7   4     1205.43     1256.92     26.96 o 
  -1  -7   4     1526.70     1422.72     28.74 o 
   0  -7   4     5727.50     5510.50    125.60 o 
   1  -7   4      157.78      216.00     15.73 o 
   2  -7   4     6048.12     5659.43    240.78 o 
   3  -7   4      162.23      144.47     22.15 o 
   4  -7   4     1000.82      821.23     32.72 o 
   5  -7   4      219.14      203.20     32.05 o 
   6  -7   4      277.52      396.10     27.75 o 
   7  -7   4       14.38        6.90     23.31 o 
   8  -7   4      347.25      429.05     33.33 o 
   9  -7   4      145.99       86.49     22.37 o 
  10  -7   4        5.59      -10.29     14.35 o 
 -10  -6   4        0.12      -22.66     25.04 o 
  -9  -6   4        2.33       29.56     25.99 o 
  -8  -6   4       89.16      128.51     32.41 o 
  -7  -6   4      186.56      126.37     28.90 o 
  -6  -6   4      743.19      786.07     40.97 o 
  -5  -6   4      235.20      196.66     14.14 o 
  -4  -6   4     2722.01     2699.81     50.39 o 
  -3  -6   4     3955.42     4111.36     57.75 o 
  -2  -6   4     9227.20     8475.55    108.44 o 
  -1  -6   4        3.57        3.59      5.54 o 
   0  -6   4      538.63      561.86     24.55 o 
   1  -6   4     1119.89     1080.03     28.67 o 
   2  -6   4        0.75        3.50      7.56 o 
   3  -6   4     4515.78     4793.00     88.87 o 
   4  -6   4      697.12      959.98     34.19 o 
   5  -6   4      192.18      166.56     23.46 o 
   6  -6   4      323.72      348.95     35.00 o 
   7  -6   4      899.15      885.71     56.85 o 
   8  -6   4     1303.56     1441.42     53.26 o 
   9  -6   4        1.56      -12.16     18.35 o 
  10  -6   4       63.96       73.54     18.41 o 
  11  -6   4       19.10      -10.50     21.71 o 
 -11  -5   4       89.48      118.76     38.83 o 
 -10  -5   4        0.21       -2.02     26.46 o 
  -9  -5   4      195.04      139.87     34.61 o 
  -8  -5   4       59.99      104.90     31.64 o 
  -7  -5   4      312.12      377.01     26.11 o 
  -6  -5   4      114.14       91.07     12.30 o 
  -5  -5   4       47.17        8.20      8.42 o 
  -4  -5   4        1.03       11.00      7.01 o 
  -3  -5   4     9744.29     9728.28    115.13 o 
  -2  -5   4      366.79      430.96     12.96 o 
  -1  -5   4     7950.05     7742.84     92.90 o 
   0  -5   4     3205.64     3298.70     46.74 o 
   1  -5   4      589.15      719.70     22.24 o 
   2  -5   4     4421.97     4438.39     74.67 o 
   3  -5   4       33.85      132.16     13.93 o 
   5  -5   4     3181.29     2966.16     78.79 o 
   6  -5   4     2621.03     2865.84     68.05 o 
   7  -5   4     1463.84     1478.78     69.34 o 
   8  -5   4        1.63       13.05     15.65 o 
   9  -5   4      103.07       92.12     19.06 o 
  10  -5   4       37.91       25.14     15.90 o 
  11  -5   4       19.26       30.93     25.16 o 
 -11  -4   4       37.25       65.83     33.12 o 
 -10  -4   4       18.83       12.79     26.11 o 
  -9  -4   4        9.52       19.86     24.50 o 
  -8  -4   4      201.55      240.43     37.35 o 
  -7  -4   4     1337.55     1426.49     34.88 o 
  -6  -4   4     1087.01     1076.59     36.40 o 
  -5  -4   4      140.73      156.48     11.98 o 
  -4  -4   4       53.58      102.46     15.66 o 
  -3  -4   4     1166.23     1495.71     25.97 o 
  -2  -4   4     2030.78     1575.30     37.33 o 
  -1  -4   4     3590.52     3382.42    102.55 o 
   0  -4   4     3151.19     3161.67     43.40 o 
   1  -4   4     7711.29     8192.20    143.14 o 
   2  -4   4      421.72      534.75     20.02 o 
   3  -4   4     2107.59     2347.95     49.13 o 
   4  -4   4       73.23       11.76     10.01 o 
   5  -4   4     9508.41     9476.19    149.50 o 
   6  -4   4     1069.21     1021.53     39.44 o 
   7  -4   4        6.08       21.73     31.96 o 
   8  -4   4      303.44      209.65     23.41 o 
   9  -4   4        0.13      -17.29     12.73 o 
  10  -4   4       11.72       13.03     21.23 o 
  11  -4   4        0.71        1.19     22.85 o 
 -11  -3   4        1.89       -4.22     25.51 o 
 -10  -3   4        0.18       -5.71     23.37 o 
  -9  -3   4     1320.32     1448.75     75.82 o 
  -8  -3   4      448.19      500.52     23.63 o 
  -7  -3   4      253.26      264.72     18.12 o 
  -6  -3   4     3416.22     3002.28     50.12 o 
  -5  -3   4     1951.36     2518.06     41.96 o 
  -4  -3   4     3762.28     3393.85     48.66 o 
  -3  -3   4     2892.64     3223.00     44.02 o 
  -2  -3   4      209.52      153.84     12.16 o 
  -1  -3   4      325.22      257.02     16.32 o 
   0  -3   4      200.48      312.90     35.68 o 
   1  -3   4    20640.48    19598.41    258.52 o 
   2  -3   4     9199.70     9130.30    154.44 o 
   3  -3   4      719.12      767.13     36.39 o 
   4  -3   4      104.57       78.31     12.80 o 
   5  -3   4      401.86      608.47     29.60 o 
   6  -3   4        7.19       17.40     12.77 o 
   7  -3   4      144.99      111.99     17.91 o 
   8  -3   4        6.77       -9.48     10.50 o 
   9  -3   4        5.18        6.93     19.22 o 
  10  -3   4       16.17       23.39     21.72 o 
  11  -3   4       41.06       76.23     27.26 o 
 -11  -2   4        2.66       12.49     25.21 o 
 -10  -2   4       56.38       49.42     28.84 o 
  -9  -2   4      990.18     1077.13     45.79 o 
  -8  -2   4       74.66      135.53     14.85 o 
  -7  -2   4      152.60      142.92     14.02 o 
  -6  -2   4        4.96        0.46      8.12 o 
  -5  -2   4     4806.88     5037.63     68.63 o 
  -4  -2   4      381.49      223.73     11.69 o 
  -3  -2   4      420.32      946.26     18.74 o 
  -2  -2   4       34.17       29.78      6.36 o 
  -1  -2   4       80.28       15.98      5.92 o 
   0  -2   4      242.88      602.11     28.04 o 
   1  -2   4       24.77      297.02     13.60 o 
   2  -2   4     3124.53     2424.81     45.36 o 
   3  -2   4     1804.32     1641.31     43.65 o 
   4  -2   4     2908.40     3074.48     60.38 o 
   5  -2   4     2059.84     2510.19     56.54 o 
   6  -2   4       49.25       94.79     23.25 o 
   7  -2   4      431.70      452.52     23.03 o 
   8  -2   4       89.77      108.58     15.41 o 
   9  -2   4      418.17      518.29     37.94 o 
  10  -2   4      183.95      155.22     28.80 o 
  11  -2   4        6.66       -0.26     21.93 o 
 -11  -1   4      102.98       92.35     34.43 o 
 -10  -1   4        0.75        4.27     17.05 o 
  -9  -1   4      377.86      402.50     23.36 o 
  -8  -1   4      127.14      134.36     15.04 o 
  -7  -1   4     2199.78     2314.97     44.90 o 
  -6  -1   4       61.36       71.15     13.92 o 
  -5  -1   4     1146.28     1226.86     26.92 o 
  -4  -1   4       24.22       60.50      7.37 o 
  -3  -1   4       10.83        8.15      4.24 o 
  -2  -1   4     2125.90     1709.25     25.35 o 
  -1  -1   4    13382.52    14348.67    157.83 o 
   0  -1   4     5060.62     5978.10     84.88 o 
   1  -1   4     1330.88     2291.48     40.60 o 
   2  -1   4      930.99     1050.67     36.69 o 
   3  -1   4     8086.04     9631.78    281.49 o 
   4  -1   4     1247.17     1267.41     34.23 o 
   5  -1   4       83.54      119.85     14.75 o 
   6  -1   4      620.34      444.70     20.50 o 
   7  -1   4       28.66       12.46     10.10 o 
   8  -1   4     1434.30     1245.66     49.70 o 
   9  -1   4     1266.91     1289.61     72.91 o 
  10  -1   4       51.14       13.65     27.12 o 
  11  -1   4       19.51       31.03     24.82 o 
 -12   0   4        0.25       -7.37     27.77 o 
 -11   0   4       52.54       57.88     21.62 o 
 -10   0   4       39.68        7.23     13.42 o 
  -9   0   4        1.20        0.77     10.91 o 
  -8   0   4     1746.63     1680.20     40.20 o 
  -7   0   4     3326.16     3897.29     62.81 o 
  -6   0   4     1813.35     1706.21     35.05 o 
  -5   0   4     2066.79     2068.00     36.41 o 
  -4   0   4     7737.46     7105.37    184.30 o 
  -3   0   4    10705.14    12236.43    137.42 o 
  -2   0   4    11484.82     9434.72    106.46 o 
  -1   0   4     2652.06     3460.00     86.97 o 
   0   0   4      363.92       93.18      8.01 o 
   2   0   4     6129.88     5314.15    147.06 o 
   3   0   4     2542.25     2448.79     46.73 o 
   4   0   4      114.98      194.75     14.55 o 
   5   0   4     1045.25      897.98     34.47 o 
   6   0   4       83.28       70.05     10.88 o 
   7   0   4     3945.79     4321.30     71.10 o 
   8   0   4     1007.70     1137.82     48.35 o 
   9   0   4       53.23       38.51     22.01 o 
  10   0   4       22.76       47.48     23.94 o 
  11   0   4       19.07       13.26     37.08 o 
 -12   1   4      255.80      279.79     44.42 o 
 -11   1   4      767.53      842.50     43.71 o 
 -10   1   4       42.43        2.36     13.28 o 
  -9   1   4      118.05      198.53     18.33 o 
  -8   1   4      164.60      124.13     16.91 o 
  -7   1   4      117.68      146.21     13.91 o 
  -6   1   4       76.53       35.62      9.06 o 
  -5   1   4      224.79      245.48     13.29 o 
  -4   1   4     1680.40     1135.30     23.12 o 
  -3   1   4      393.39      193.61      9.55 o 
  -2   1   4        0.41       24.58      4.92 o 
  -1   1   4     2294.56     1452.26     28.24 o 
   1   1   4     2851.35     2115.50     37.99 o 
   2   1   4        2.90       26.53      7.40 o 
   3   1   4     1881.22     1554.75     28.39 o 
   4   1   4      340.68      286.06     14.23 o 
   5   1   4     1187.37     1330.50     29.36 o 
   6   1   4      450.25      378.57     17.88 o 
   7   1   4     1543.65     1590.59     53.88 o 
   8   1   4      144.39      154.42     24.79 o 
   9   1   4        0.51      -26.87     17.92 o 
  10   1   4      190.97      264.63     33.40 o 
  11   1   4       29.83       54.24     26.24 o 
 -12   2   4      265.97      287.52     45.61 o 
 -11   2   4      374.71      411.25     27.71 o 
 -10   2   4       86.75       38.56     14.89 o 
  -9   2   4       97.64       97.16     15.41 o 
  -8   2   4        4.58       -6.17     11.01 o 
  -7   2   4     4783.22     4478.38     69.41 o 
  -6   2   4       51.00       89.85     10.65 o 
  -5   2   4     3049.17     2680.02     43.39 o 
  -4   2   4    12343.90    14839.10    167.88 o 
  -3   2   4       66.64      185.64      8.63 o 
  -2   2   4      523.98      460.18     16.56 o 
  -1   2   4     2251.89     2072.47     37.60 o 
   0   2   4      286.18      660.75     26.23 o 
   1   2   4     7948.41     6120.07     73.84 o 
   2   2   4      431.37      391.38     13.29 o 
   3   2   4     2738.92     2792.96     41.45 o 
   4   2   4        4.42        7.23      4.91 o 
   5   2   4        5.19       12.17      6.32 o 
   6   2   4      211.90      227.10     23.35 o 
   7   2   4       35.41       24.28     16.58 o 
   8   2   4      425.64      410.87     33.51 o 
   9   2   4      283.77      347.12     34.60 o 
  10   2   4        0.99       18.83     23.72 o 
 -12   3   4        3.68       -3.69     29.26 o 
 -11   3   4        0.74      -17.15     18.58 o 
 -10   3   4        0.74      -17.60     11.73 o 
  -9   3   4       86.90       67.02     14.18 o 
  -8   3   4       19.97        5.65     10.71 o 
  -7   3   4      714.43      657.93     40.23 o 
  -6   3   4     1065.26     1099.91     48.05 o 
  -5   3   4    15655.34    15023.27    173.87 o 
  -4   3   4    11523.08    12188.28    141.14 o 
  -3   3   4     4460.40     4988.09     71.62 o 
  -2   3   4     3196.04     3316.97     56.83 o 
  -1   3   4    29772.27    30389.92    327.49 o 
   0   3   4     1842.75     2010.27     29.83 o 
   1   3   4     1265.51     1049.48     19.81 o 
   2   3   4     1179.01     1579.95     37.55 o 
   4   3   4        1.78       -2.96     10.87 o 
   5   3   4     1900.41     1811.87     81.08 o 
   6   3   4      108.15       80.01     19.37 o 
   7   3   4      192.55      168.31     34.05 o 
   8   3   4      105.92       61.42     21.49 o 
   9   3   4        4.05      -14.01     23.04 o 
  10   3   4      242.42      232.59     33.62 o 
 -12   4   4       68.26       93.41     25.64 o 
 -11   4   4        1.59       13.44     19.42 o 
 -10   4   4       34.16       21.11     18.82 o 
  -9   4   4      164.20      196.95     18.55 o 
  -8   4   4      757.86      803.62     34.73 o 
  -7   4   4       28.20       18.48      9.57 o 
  -6   4   4    22948.09    23815.56    269.58 o 
  -5   4   4    14388.52    13919.13    163.50 o 
  -4   4   4     1778.17     1186.07     23.97 o 
  -3   4   4     2084.12     2566.22     50.85 o 
  -2   4   4     7481.95     6931.36    105.02 o 
  -1   4   4    12095.49    12809.44    144.53 o 
   0   4   4     4374.03     4031.38     57.11 o 
   1   4   4     1854.86     1648.42     27.12 o 
   2   4   4      507.29      348.46     19.03 o 
   3   4   4      383.28      263.02     29.32 o 
   4   4   4     2636.96     3070.39     66.84 o 
   5   4   4       64.92      116.85     48.41 o 
   6   4   4      605.60      681.00     36.69 o 
   7   4   4      874.60      972.16     44.79 o 
   8   4   4        9.05        1.20     18.99 o 
   9   4   4      397.82      523.98     64.34 o 
  10   4   4      127.92       57.57     26.10 o 
 -12   5   4      218.91      250.59     32.44 o 
 -11   5   4       27.19       28.83     20.68 o 
 -10   5   4       67.96       84.46     21.84 o 
  -9   5   4       11.14       -2.97     10.75 o 
  -8   5   4       33.51       71.06     13.37 o 
  -7   5   4      191.51      241.15     19.06 o 
  -6   5   4     7085.64     7183.01     97.35 o 
  -5   5   4      423.16      342.51     29.19 o 
  -4   5   4     1396.31     1376.07     38.14 o 
  -3   5   4      417.03      502.32     21.94 o 
  -2   5   4      176.06      173.42     13.24 o 
  -1   5   4      414.36      700.00     16.92 o 
   0   5   4      183.53       86.50      7.30 o 
   1   5   4     2039.38     1896.86     31.06 o 
   2   5   4    13037.75    13386.03    193.38 o 
   3   5   4     9010.58     8754.01    139.15 o 
   4   5   4      906.66      873.68     34.53 o 
   5   5   4      442.18      514.94     31.31 o 
   6   5   4        0.36       22.65     17.42 o 
   7   5   4        0.55       -2.57     19.36 o 
   8   5   4      454.57      565.42     63.30 o 
   9   5   4      302.84      257.32     73.53 o 
  10   5   4        9.90       10.52     44.30 o 
 -11   6   4       98.18       89.39     25.35 o 
 -10   6   4      269.69      214.08     42.64 o 
  -9   6   4       45.63       61.93     19.51 o 
  -8   6   4      710.88      628.48     35.38 o 
  -7   6   4       68.29       50.55     11.62 o 
  -6   6   4        7.23       -0.78      8.66 o 
  -5   6   4      651.22      649.94     29.92 o 
  -4   6   4     3391.44     3296.63     66.89 o 
  -3   6   4      157.64      109.05     13.22 o 
  -2   6   4       42.73       78.55     11.84 o 
  -1   6   4      563.47      645.00     17.93 o 
   0   6   4     2273.90     2234.93     36.51 o 
   1   6   4     1327.15     1348.92     28.25 o 
   2   6   4    23968.95    22544.04    311.63 o 
   3   6   4      607.50      616.24     29.27 o 
   4   6   4      508.87      356.45     38.24 o 
   5   6   4     1450.66     1403.95     48.30 o 
   6   6   4       98.89       77.04     20.89 o 
   7   6   4      325.25      291.62     43.98 o 
   8   6   4      172.19      169.00     29.23 o 
   9   6   4        1.38      -24.83     19.77 o 
 -11   7   4       13.74       -7.85     14.16 o 
 -10   7   4        0.20      -18.73     16.96 o 
  -9   7   4      116.42       98.18     23.00 o 
  -8   7   4      105.81      108.44     20.86 o 
  -7   7   4       19.31       43.72     16.49 o 
  -6   7   4      182.88      235.11     22.10 o 
  -5   7   4     1423.06     1306.69     41.77 o 
  -4   7   4      661.74      715.59     30.23 o 
  -3   7   4     3975.69     3907.26     74.72 o 
  -2   7   4     9047.58     8219.30    127.39 o 
  -1   7   4       20.65        5.30      5.97 o 
   0   7   4     2998.90     3825.41     55.63 o 
   1   7   4        9.40       -3.82      5.90 o 
   2   7   4      134.68      267.62     12.97 o 
   3   7   4     1261.84     1499.74     45.49 o 
   4   7   4      186.35      175.34     28.75 o 
   5   7   4      212.51      204.00     23.53 o 
   6   7   4      400.93      310.55     30.38 o 
   7   7   4       90.47      116.72     25.33 o 
   8   7   4        2.22       -7.80     19.96 o 
   9   7   4      207.26      187.46     51.92 o 
 -11   8   4        1.16       -0.71     20.19 o 
 -10   8   4       74.83       31.17     22.01 o 
  -9   8   4      322.09      361.80     33.90 o 
  -8   8   4      574.63      548.37     35.40 o 
  -7   8   4      339.24      306.65     26.33 o 
  -6   8   4      234.55      263.35     24.91 o 
  -5   8   4     1447.74     1276.19     43.45 o 
  -4   8   4     2760.27     2602.08     60.96 o 
  -3   8   4     1817.65     1922.46     49.68 o 
  -2   8   4      146.86      177.43     12.21 o 
  -1   8   4       47.32       24.62     10.08 o 
   0   8   4      814.28      954.47     24.68 o 
   1   8   4      308.15      204.51     13.61 o 
   2   8   4      610.28      611.61     29.61 o 
   3   8   4      491.20      445.57     40.56 o 
   4   8   4      110.35      119.76     20.27 o 
   5   8   4     1229.32     1104.80     45.72 o 
   6   8   4     1014.76     1093.39     86.35 o 
   7   8   4       14.85       16.26     30.39 o 
   8   8   4      103.41       71.76     26.04 o 
   9   8   4      381.79      409.88     49.74 o 
 -11   9   4      148.82      191.14     32.09 o 
 -10   9   4      133.91       97.90     25.48 o 
  -9   9   4       25.55       25.52     32.89 o 
  -8   9   4      574.92      600.55     37.67 o 
  -7   9   4        5.16       19.97     16.21 o 
  -6   9   4       58.49       71.08     18.50 o 
  -5   9   4       72.25      175.96     21.32 o 
  -4   9   4      970.07     1054.08     39.69 o 
  -3   9   4      190.76      189.58     19.26 o 
  -2   9   4        1.24        4.08      7.58 o 
  -1   9   4       11.85        1.70      7.63 o 
   0   9   4       44.72       69.43     10.38 o 
   1   9   4      233.22      250.53     14.99 o 
   2   9   4      260.75      218.93     21.22 o 
   3   9   4       29.53       18.87     14.67 o 
   4   9   4      208.83      246.43     25.35 o 
   5   9   4      704.47      719.79     60.48 o 
   6   9   4       49.20        4.77     22.27 o 
   7   9   4      207.94      174.29     29.74 o 
   8   9   4        0.76       -0.45     22.96 o 
 -10  10   4       26.53       39.10     23.58 o 
  -9  10   4      108.79      151.35     26.87 o 
  -8  10   4       38.23       39.50     20.48 o 
  -7  10   4      350.48      466.98     33.89 o 
  -6  10   4      416.20      384.51     29.60 o 
  -5  10   4        3.31       22.30     15.05 o 
  -4  10   4       99.89      107.77     18.42 o 
  -3  10   4      428.76      508.38     28.97 o 
  -2  10   4     1023.61     1027.55     29.00 o 
  -1  10   4     1651.65     1493.48     38.92 o 
   0  10   4     1109.94     1112.84     29.70 o 
   1  10   4       74.14      111.07     16.95 o 
   2  10   4       53.25       41.35     15.05 o 
   3  10   4      505.51      411.71     29.20 o 
   4  10   4     1519.58     1442.89     56.43 o 
   5  10   4      243.66      222.69     27.26 o 
   6  10   4      159.56      137.21     26.46 o 
   7  10   4       16.01       -4.66     33.57 o 
   8  10   4      127.48       93.15     31.04 o 
 -10  11   4       50.87       41.18     25.00 o 
  -9  11   4        0.13      -16.59     27.21 o 
  -8  11   4        0.28      -25.67     34.19 o 
  -7  11   4      365.87      307.90     30.71 o 
  -6  11   4       12.14       29.14     16.80 o 
  -5  11   4        0.65      -19.37     12.91 o 
  -4  11   4     1611.25     1653.10     52.73 o 
  -3  11   4     5697.15     5845.74    110.35 o 
  -2  11   4      939.34      912.81     28.88 o 
  -1  11   4       35.46       45.88     12.51 o 
   0  11   4       17.03        3.95      9.22 o 
   1  11   4      273.20      181.42     21.00 o 
   2  11   4     2725.81     2693.51     68.62 o 
   3  11   4     1497.01     1664.89     65.83 o 
   4  11   4      259.98      213.82     26.60 o 
   5  11   4        0.09      -18.20     16.42 o 
   6  11   4       35.34       -2.55     16.03 o 
   7  11   4      678.22      786.91     50.49 o 
  -9  12   4        1.41      -10.44     20.20 o 
  -8  12   4      311.31      395.69     35.83 o 
  -7  12   4       51.58       55.15     22.22 o 
  -6  12   4      160.13      198.53     25.99 o 
  -5  12   4      978.86      911.33     48.02 o 
  -4  12   4      315.54      235.28     25.23 o 
  -3  12   4       38.66       60.19     20.46 o 
  -2  12   4      815.51      706.38     34.83 o 
  -1  12   4      467.65      553.89     28.40 o 
   0  12   4        3.76        1.99     14.23 o 
   1  12   4      155.14      245.52     24.97 o 
   2  12   4       10.32        0.93     18.35 o 
   3  12   4        4.25       -3.74     16.26 o 
   4  12   4        3.85      -18.93     17.03 o 
   5  12   4      142.40      118.74     25.84 o 
   6  12   4      327.15      298.03     69.93 o 
  -9  13   4       50.32       40.68     24.53 o 
  -8  13   4      284.55      293.96     34.00 o 
  -7  13   4      146.70      233.10     30.45 o 
  -6  13   4        3.61      -15.66     17.29 o 
  -5  13   4      112.37      121.46     23.85 o 
  -4  13   4      101.92       65.10     20.51 o 
  -3  13   4      531.73      502.62     32.71 o 
  -2  13   4      738.99      812.50     51.20 o 
  -1  13   4      152.91      194.44     67.26 o 
   0  13   4      264.51      380.20     29.30 o 
   1  13   4      198.16      229.25     33.48 o 
   2  13   4        0.88       16.44     18.04 o 
   3  13   4      103.89       63.25     21.19 o 
   4  13   4       48.66       27.96     20.49 o 
   5  13   4        7.31        3.75     22.78 o 
  -8  14   4        1.10      -18.80     20.27 o 
  -7  14   4       44.90       61.93     24.07 o 
  -6  14   4       36.58       15.87     44.27 o 
  -5  14   4        6.37      -19.69     17.07 o 
  -4  14   4      159.16      175.55     25.68 o 
  -3  14   4      164.15      231.71     32.17 o 
  -2  14   4       27.16       46.21     23.61 o 
  -1  14   4        0.92      -19.62     26.34 o 
   0  14   4      324.15      250.66     44.07 o 
   1  14   4        4.89      -27.41     27.71 o 
   2  14   4      643.53      535.94     37.21 o 
   3  14   4       32.58        2.45     29.64 o 
   4  14   4        6.59       -4.33     21.52 o 
  -7  15   4       12.14       15.98     21.93 o 
  -6  15   4       34.41       53.74     22.63 o 
  -5  15   4       50.78       36.59     20.15 o 
  -4  15   4       16.76        9.93     18.70 o 
  -3  15   4       49.30       18.77     28.28 o 
  -1  15   4      698.91      771.71     62.98 o 
   0  15   4      210.61      285.38     48.35 o 
   1  15   4      182.54      147.60     42.40 o 
   2  15   4      133.69      137.61     42.99 o 
   3  15   4        0.07      -18.31     21.63 o 
  -5  16   4        0.47      -11.60     19.87 o 
  -4  16   4       32.72       35.65     20.38 o 
  -3  16   4      789.86      930.43     69.99 o 
  -2  16   4      694.11      983.29     71.66 o 
  -1  16   4      400.10      441.43     57.27 o 
   0  16   4        9.96       -7.31     33.90 o 
   1  16   4       53.57      100.26     44.90 o 
  -2 -16   5      108.99       82.78     37.64 o 
  -1 -16   5        5.02       -2.32     24.50 o 
   0 -16   5       42.96       45.73     32.23 o 
   1 -16   5       31.23       37.17     32.35 o 
   2 -16   5       70.34       35.32     33.24 o 
   3 -16   5      347.49      344.61     52.33 o 
   4 -16   5       91.70       64.46     38.77 o 
  -4 -15   5      632.96      609.30     61.37 o 
  -3 -15   5      220.03      274.56     47.51 o 
  -2 -15   5       17.21       11.54     28.90 o 
  -1 -15   5       65.94       52.76     22.18 o 
   0 -15   5       12.89       -4.28     26.76 o 
   1 -15   5      359.46      192.08     42.04 o 
   2 -15   5      336.65      326.71     47.75 o 
   3 -15   5       53.99       31.52     30.45 o 
   4 -15   5        5.51        2.91     30.80 o 
   5 -15   5        4.32       15.10     32.83 o 
   6 -15   5        5.87      -25.01     19.80 o 
  -5 -14   5      729.19      904.26     71.84 o 
  -4 -14   5      163.86      201.30     42.46 o 
  -3 -14   5       80.14       50.25     31.70 o 
  -2 -14   5       21.15       19.81     18.87 o 
  -1 -14   5       15.15        1.21     20.78 o 
   0 -14   5      679.98      584.27     53.34 o 
   1 -14   5      644.21      790.56     61.25 o 
   2 -14   5       67.69       10.47     15.70 o 
   3 -14   5      147.85       76.30     33.00 o 
   4 -14   5      452.31      499.48     35.55 o 
   5 -14   5      440.72      503.39     36.91 o 
   6 -14   5       13.46        5.31     21.09 o 
   7 -14   5      115.44      131.48     36.51 o 
  -6 -13   5      335.65      278.90     48.29 o 
  -5 -13   5      305.49      426.80     53.04 o 
  -4 -13   5       83.12       94.79     34.13 o 
  -3 -13   5       15.84       16.18     26.88 o 
  -2 -13   5       74.69       75.41     20.41 o 
  -1 -13   5       55.18       45.29     19.07 o 
   0 -13   5       89.39      140.22     32.94 o 
   1 -13   5        0.04       -6.96     23.73 o 
   2 -13   5      901.32      952.13     64.46 o 
   3 -13   5      941.17      999.24     44.39 o 
   4 -13   5      350.90      374.01     29.97 o 
   5 -13   5      180.85      200.56     26.59 o 
   6 -13   5        6.43       -9.31     18.94 o 
   7 -13   5        7.91      -28.48     27.12 o 
  -7 -12   5       34.87       10.11     29.26 o 
  -6 -12   5       57.61       57.09     32.77 o 
  -5 -12   5      154.23      174.60     39.49 o 
  -4 -12   5       97.10       75.29     30.15 o 
  -3 -12   5       77.89       96.40     19.91 o 
  -2 -12   5      403.96      456.08     46.38 o 
  -1 -12   5      628.89      699.20     36.80 o 
   0 -12   5      700.65      804.42     39.05 o 
   1 -12   5       23.94       36.87     24.80 o 
   2 -12   5     2037.05     2021.53     55.08 o 
   3 -12   5      909.17      822.87     37.56 o 
   4 -12   5        1.32        2.79     15.62 o 
   5 -12   5      182.17      242.58     26.35 o 
   6 -12   5        7.87      -16.26     18.56 o 
   7 -12   5       15.24       23.43     21.09 o 
   8 -12   5        8.45      -16.53     20.46 o 
  -8 -11   5      197.19      215.09     45.31 o 
  -7 -11   5       49.53       34.97     32.05 o 
  -6 -11   5      140.91      147.90     38.00 o 
  -5 -11   5      228.26      268.20     41.45 o 
  -4 -11   5      354.57      330.70     42.88 o 
  -3 -11   5      611.00      609.31     34.35 o 
  -2 -11   5     3630.17     3994.91     88.46 o 
  -1 -11   5      454.94      428.70     38.06 o 
   0 -11   5        0.08      -14.60     12.90 o 
   1 -11   5      201.91      144.93     68.09 o 
   2 -11   5      260.83      223.68     20.69 o 
   3 -11   5        0.19        6.35     12.87 o 
   4 -11   5      140.69      123.86     35.32 o 
   5 -11   5       39.19       36.11     17.98 o 
   6 -11   5      123.44       75.33     22.75 o 
   7 -11   5       18.62       -4.68     19.06 o 
   8 -11   5      117.34      103.59     33.18 o 
   9 -11   5        4.35        8.06     21.27 o 
  -8 -10   5      302.67      415.08     54.17 o 
  -7 -10   5       34.51      -15.58     26.17 o 
  -6 -10   5       12.33      -11.18     24.38 o 
  -5 -10   5       64.85       89.02     28.90 o 
  -4 -10   5       42.80       99.56     17.89 o 
  -3 -10   5     1314.28     1304.32     70.14 o 
  -2 -10   5     1869.09     2103.24     58.90 o 
  -1 -10   5      526.84      569.66     31.27 o 
   0 -10   5       12.24       22.10     10.33 o 
   1 -10   5      436.07      484.65     25.58 o 
   2 -10   5        1.59       -4.73     11.41 o 
   3 -10   5       11.45       21.40     24.29 o 
   4 -10   5      301.10      359.10     26.50 o 
   5 -10   5       76.68       50.51     18.07 o 
   6 -10   5     1102.09     1246.25     49.65 o 
   7 -10   5      199.13      214.80     42.58 o 
   8 -10   5        9.30       33.36     29.38 o 
   9 -10   5       24.35       16.67     18.77 o 
  -9  -9   5      340.58      389.87     54.53 o 
  -8  -9   5      285.21      331.41     48.35 o 
  -7  -9   5      186.34      142.31     35.68 o 
  -6  -9   5       61.16       57.33     27.36 o 
  -5  -9   5       68.92      101.16     27.59 o 
  -4  -9   5      460.31      382.04     25.76 o 
  -3  -9   5     1135.32     1142.90     40.68 o 
  -2  -9   5        4.54       -4.70     11.96 o 
  -1  -9   5      871.91      834.73     35.61 o 
   0  -9   5     2679.88     2699.86     58.13 o 
   1  -9   5       70.90       56.55     18.23 o 
   2  -9   5      447.56      468.76     25.13 o 
   3  -9   5      215.95      152.40     18.32 o 
   4  -9   5      235.12      195.05     20.80 o 
   5  -9   5      464.70      444.05     29.39 o 
   6  -9   5     2258.16     2192.57     63.73 o 
   7  -9   5       42.58       37.37     19.41 o 
   8  -9   5       74.71       46.86     32.29 o 
   9  -9   5        9.57        7.21     19.84 o 
  10  -9   5        6.56       29.49     40.14 o 
  -9  -8   5        0.09      -14.27     26.52 o 
  -8  -8   5      121.36       69.81     31.87 o 
  -7  -8   5       81.38       75.52     28.90 o 
  -6  -8   5      846.19      872.45     57.68 o 
  -5  -8   5      246.69      281.65     23.10 o 
  -4  -8   5      291.77      351.89     24.82 o 
  -3  -8   5     1620.21     1403.93     43.16 o 
  -2  -8   5      733.36      854.94     33.92 o 
  -1  -8   5     7664.43     7716.79     99.71 o 
   0  -8   5     3003.72     3292.73     74.30 o 
   1  -8   5      502.04      516.10     32.08 o 
   2  -8   5     1004.05      817.71     30.15 o 
   3  -8   5      798.36      648.15     29.08 o 
   4  -8   5     3699.77     3467.40     74.08 o 
   5  -8   5      594.75      649.24     32.86 o 
   6  -8   5      243.95      271.53     40.02 o 
   7  -8   5        0.38      -22.77     15.18 o 
   8  -8   5       78.94      105.08     33.18 o 
   9  -8   5       24.49       41.63     21.10 o 
  10  -8   5       29.15       35.10     22.00 o 
 -10  -7   5      122.86      105.91     36.51 o 
  -9  -7   5      323.44      240.31     41.98 o 
  -8  -7   5      523.85      628.75     55.36 o 
  -7  -7   5        1.60        0.95     19.74 o 
  -6  -7   5        0.12       -9.46     13.80 o 
  -5  -7   5      265.28      285.17     22.80 o 
  -4  -7   5     1160.39     1033.75     36.88 o 
  -3  -7   5     1593.79     1824.36     52.03 o 
  -2  -7   5     2640.46     2520.68     40.70 o 
  -1  -7   5     1000.57     1057.60     24.15 o 
   0  -7   5      692.49      507.05     17.58 o 
   1  -7   5      712.39      559.13     22.31 o 
   2  -7   5       64.18       91.08     13.14 o 
   3  -7   5      349.32      293.17     20.57 o 
   4  -7   5     1464.28     1588.10     45.74 o 
   5  -7   5      108.29       81.27     16.55 o 
   6  -7   5       55.55      123.20     20.42 o 
   7  -7   5      425.84      407.07     31.47 o 
   8  -7   5      646.98      582.57     37.59 o 
   9  -7   5        0.74       -6.76     17.75 o 
  10  -7   5        1.81       10.88     16.33 o 
 -10  -6   5      509.19      523.55     58.04 o 
  -9  -6   5       82.66       57.56     29.61 o 
  -8  -6   5      453.41      459.68     49.18 o 
  -7  -6   5      960.68     1013.31     39.27 o 
  -6  -6   5      401.75      347.47     24.83 o 
  -5  -6   5      613.23      627.16     29.16 o 
  -4  -6   5      404.88      349.19     23.57 o 
  -3  -6   5     1135.62     1030.77     21.60 o 
  -2  -6   5        4.32       20.07     11.28 o 
  -1  -6   5     5894.23     5717.84     87.37 o 
   0  -6   5     3919.94     3719.25     53.71 o 
   1  -6   5       84.05       76.25      9.83 o 
   2  -6   5      864.79      992.95     30.17 o 
   3  -6   5        5.68      -10.00      9.75 o 
   4  -6   5       17.77       13.65     12.11 o 
   5  -6   5      811.72      746.85     50.90 o 
   6  -6   5       44.30       22.92     15.05 o 
   7  -6   5      191.89      209.12     25.37 o 
   8  -6   5       54.86       61.85     20.18 o 
   9  -6   5      158.38      185.96     26.85 o 
  10  -6   5       20.29       25.92     16.88 o 
 -11  -5   5        2.26       19.92     29.08 o 
 -10  -5   5      207.15      334.62     47.04 o 
  -9  -5   5       64.89       75.64     30.80 o 
  -8  -5   5     1353.37     1449.88     75.17 o 
  -7  -5   5     1441.75     1408.95     46.35 o 
  -6  -5   5       23.40        2.41     11.68 o 
  -5  -5   5     1443.51     1368.19     29.98 o 
  -4  -5   5       40.49       94.48     12.86 o 
  -3  -5   5     1823.83     2044.96     48.50 o 
  -2  -5   5     5067.61     5620.84    191.63 o 
  -1  -5   5        4.55        4.46      4.49 o 
   0  -5   5     3816.43     3783.60     89.08 o 
   1  -5   5      719.69      729.86     22.98 o 
   2  -5   5        7.97       13.98      7.77 o 
   3  -5   5        1.02        8.53      9.93 o 
   4  -5   5        1.47        2.95     15.61 o 
   5  -5   5     1497.95     1460.77     47.34 o 
   6  -5   5       40.20       35.68     16.01 o 
   7  -5   5     1065.59     1232.51     47.38 o 
   8  -5   5      859.31      915.88     42.31 o 
   9  -5   5       32.47       41.36     15.86 o 
  10  -5   5       64.13       97.59     49.83 o 
 -11  -4   5        1.12       14.51     29.79 o 
 -10  -4   5      101.74      120.60     34.25 o 
  -9  -4   5      748.15      708.55     57.98 o 
  -8  -4   5     3907.01     3735.04     83.12 o 
  -7  -4   5       15.37        8.52     12.41 o 
  -6  -4   5       58.06       80.56     18.33 o 
  -5  -4   5       53.39      105.08     11.41 o 
  -4  -4   5     3261.96     2491.77     45.74 o 
  -3  -4   5     6163.96     6144.08    103.00 o 
  -2  -4   5     1786.86     1417.21    124.17 o 
  -1  -4   5     4438.29     4216.47     74.85 o 
   0  -4   5     4218.28     4986.61     75.53 o 
   1  -4   5      490.41      538.64     19.30 o 
   2  -4   5       30.54       50.64      9.38 o 
   3  -4   5     5053.25     4826.89    106.36 o 
   4  -4   5      135.13      179.95     25.75 o 
   5  -4   5      742.30      954.79     36.84 o 
   6  -4   5      109.39      101.78     18.61 o 
   7  -4   5      554.29      592.30     49.24 o 
   8  -4   5       20.77        9.80     14.27 o 
   9  -4   5      126.90       83.42     17.17 o 
  10  -4   5        3.45      -11.40     19.16 o 
  11  -4   5        0.77        5.70     31.28 o 
 -11  -3   5      111.96      135.17     38.83 o 
 -10  -3   5       61.41       -0.95     23.85 o 
  -9  -3   5     1799.80     1932.33     87.71 o 
  -8  -3   5      207.44      224.24     22.52 o 
  -7  -3   5     2105.62     2136.76     46.76 o 
  -6  -3   5      167.83      155.54     13.13 o 
  -5  -3   5     3525.34     3792.37     55.81 o 
  -4  -3   5      539.74      523.22     15.99 o 
  -3  -3   5     1700.05     1612.20     25.83 o 
  -1  -3   5     3058.50     3368.03     61.64 o 
   0  -3   5       71.25       13.24      5.79 o 
   1  -3   5     3300.88     2822.33     49.95 o 
   2  -3   5      371.72      344.27     17.31 o 
   3  -3   5     1143.37     1054.76     50.58 o 
   4  -3   5      339.81      364.87     23.14 o 
   5  -3   5     4388.61     4319.63    157.35 o 
   6  -3   5     1638.93     1744.67     50.96 o 
   7  -3   5        2.45      -14.51     22.89 o 
   8  -3   5        5.82       13.00     11.69 o 
   9  -3   5      128.38       95.02     23.89 o 
  10  -3   5       30.08       -7.16     41.57 o 
  11  -3   5        1.01      -23.75     22.41 o 
 -11  -2   5       93.12       68.33     32.11 o 
 -10  -2   5       23.20       23.31     26.17 o 
  -9  -2   5       15.96       15.79     12.92 o 
  -8  -2   5      491.17      493.07     23.26 o 
  -7  -2   5     1111.05     1202.70     31.54 o 
  -6  -2   5     1257.29     1229.71     29.70 o 
  -5  -2   5       29.21       27.52     11.14 o 
  -4  -2   5       10.84        4.71      5.41 o 
  -3  -2   5     2172.85     1940.38     34.31 o 
  -2  -2   5    18359.80    19311.26    214.38 o 
  -1  -2   5    29485.83    27913.21    301.75 o 
   0  -2   5      107.22      131.24      9.02 o 
   1  -2   5     2204.95     1944.78     43.59 o 
   2  -2   5     3272.59     3219.19     61.61 o 
   3  -2   5     5370.46     4961.90    119.29 o 
   4  -2   5     2486.15     2556.70     55.04 o 
   5  -2   5     1366.85     1413.51     65.32 o 
   6  -2   5     2182.46     1987.17     53.79 o 
   7  -2   5      716.47      715.70     27.95 o 
   8  -2   5      564.84      514.97     58.87 o 
   9  -2   5      474.05      548.98     39.30 o 
  10  -2   5        5.52        6.17     21.32 o 
  11  -2   5        9.01       15.82     24.98 o 
 -11  -1   5       12.34       -7.97     23.61 o 
 -10  -1   5       16.73       -0.63     13.07 o 
  -9  -1   5       17.44      -14.66     10.97 o 
  -8  -1   5       28.08       -0.99      9.97 o 
  -7  -1   5      572.08      638.34     24.42 o 
  -6  -1   5      644.79      679.46     22.12 o 
  -5  -1   5     2885.83     2564.12     41.95 o 
  -4  -1   5     3238.39     2474.58     38.19 o 
  -3  -1   5     5907.75     6111.91     74.44 o 
  -2  -1   5    10582.78     9798.13    111.55 o 
  -1  -1   5      267.86      255.43     21.97 o 
   0  -1   5      666.37      702.69     19.18 o 
   1  -1   5      249.96      281.95     22.57 o 
   3  -1   5      273.00      284.28     17.20 o 
   4  -1   5      602.95      560.50     24.80 o 
   5  -1   5      100.40       89.17     14.15 o 
   6  -1   5      583.89      603.41     31.91 o 
   7  -1   5     1394.09     1474.10     38.76 o 
   8  -1   5       91.02       76.27     20.27 o 
   9  -1   5       91.30       96.39     28.40 o 
  10  -1   5       37.78       52.20     38.98 o 
  11  -1   5       23.90       31.68     26.12 o 
 -11   0   5      232.74      214.74     40.68 o 
 -10   0   5        4.46       -9.77     18.29 o 
  -9   0   5        0.92      -15.77     10.52 o 
  -8   0   5        1.19       -7.06     10.05 o 
  -7   0   5      565.36      722.94     25.28 o 
  -6   0   5      327.18      255.43     14.81 o 
  -5   0   5     4712.72     4432.07     62.06 o 
  -4   0   5      125.37      110.45     12.00 o 
  -3   0   5      941.31     1107.98     23.50 o 
  -2   0   5     5244.44     5833.06     70.04 o 
  -1   0   5        4.16      125.08     18.82 o 
   0   0   5     2840.31     2286.57     41.01 o 
   1   0   5      911.50      756.39     21.58 o 
   2   0   5      694.76      719.52     26.61 o 
   3   0   5      388.06      288.78     29.32 o 
   4   0   5     1090.25     1251.58     34.70 o 
   5   0   5      725.04      795.76     29.00 o 
   6   0   5      103.19      142.26     15.42 o 
   7   0   5       49.49      145.36     23.27 o 
   8   0   5      259.61      255.38     28.76 o 
   9   0   5      148.06      113.30     25.66 o 
  10   0   5       67.88       55.64     24.95 o 
 -11   1   5       37.79        1.58     15.32 o 
 -10   1   5       29.72       12.46     13.76 o 
  -9   1   5      168.17      115.24     15.85 o 
  -8   1   5     1132.77     1252.15     34.28 o 
  -7   1   5     2290.78     2214.48     44.12 o 
  -6   1   5      108.09      156.93     12.52 o 
  -5   1   5       89.90      100.37      9.35 o 
  -4   1   5      740.34      524.47     17.23 o 
  -3   1   5    14196.36    14152.53    178.71 o 
  -2   1   5     2466.35     2012.32     29.73 o 
  -1   1   5     1673.98     1262.28     27.22 o 
   0   1   5        0.54        1.99      5.62 o 
   2   1   5     2038.10     1389.61     31.37 o 
   3   1   5       50.53       57.90     18.32 o 
   4   1   5     1884.21     1645.19     33.05 o 
   5   1   5       62.42       39.36     13.78 o 
   6   1   5        8.22       -1.62     14.06 o 
   7   1   5      596.27      640.86     42.85 o 
   8   1   5        0.61       10.65     18.73 o 
   9   1   5      123.83      133.09     26.78 o 
  10   1   5       15.51        6.36     22.94 o 
 -12   2   5      134.52      130.11     39.25 o 
 -11   2   5       55.10       53.70     21.72 o 
 -10   2   5      111.22      134.76     18.23 o 
  -9   2   5      749.00      849.19     31.10 o 
  -8   2   5      921.67      958.50     30.53 o 
  -7   2   5      879.40      728.89     25.32 o 
  -6   2   5       14.85        6.38      8.34 o 
  -5   2   5      843.24     1046.46     40.08 o 
  -4   2   5     3356.67     3142.41     45.72 o 
  -3   2   5      132.81       93.39      7.01 o 
  -2   2   5    26104.09    24693.94    324.13 o 
  -1   2   5      161.90      161.39     15.34 o 
   1   2   5     8142.37     8432.98    120.83 o 
   2   2   5     2703.31     3287.91     46.94 o 
   3   2   5      200.32      202.62     19.49 o 
   4   2   5      703.34      809.27     21.79 o 
   5   2   5      428.76      635.80     31.58 o 
   6   2   5     1174.92     1247.30     46.55 o 
   7   2   5      148.12       96.75     21.60 o 
   8   2   5       31.25       16.46     20.05 o 
   9   2   5       63.83       86.91     25.54 o 
  10   2   5       52.37       33.84     24.12 o 
 -12   3   5       15.18       24.30     24.08 o 
 -11   3   5        4.84       -5.78     17.69 o 
 -10   3   5       93.37       99.48     21.85 o 
  -9   3   5      119.02       63.58     16.23 o 
  -8   3   5      513.26      700.00     27.43 o 
  -7   3   5      507.37      465.40     20.93 o 
  -6   3   5     2638.86     2670.57     48.11 o 
  -5   3   5     1100.69      792.73     21.83 o 
  -4   3   5       78.93       64.31      6.86 o 
  -3   3   5     1735.70     1459.28     34.89 o 
  -2   3   5      326.09      152.74     11.98 o 
  -1   3   5    13986.65    13297.65    150.76 o 
   0   3   5     2693.95     3525.92     47.35 o 
   1   3   5    14928.49    15566.97    174.51 o 
   2   3   5     2487.22     2192.96     41.83 o 
   3   3   5        1.46       25.98     16.68 o 
   4   3   5     4760.87     4737.35     89.83 o 
   5   3   5      666.31      659.67     33.43 o 
   6   3   5       47.55       27.87     17.52 o 
   7   3   5      244.07      245.03     44.18 o 
   8   3   5      503.44      469.66     36.68 o 
   9   3   5      798.94     1021.21     52.35 o 
  10   3   5       36.63       25.34     25.12 o 
 -12   4   5       10.12       -9.65     20.73 o 
 -11   4   5       16.22      -14.88     17.43 o 
 -10   4   5        0.58       -9.03     16.25 o 
  -9   4   5        3.13      -12.17     14.53 o 
  -8   4   5      548.37      598.62     25.25 o 
  -7   4   5       86.05       42.72     10.83 o 
  -6   4   5     1913.85     1837.70     37.86 o 
  -5   4   5     4472.64     4739.70     66.25 o 
  -4   4   5     2818.37     3008.98     61.17 o 
  -3   4   5       49.27       68.33     10.47 o 
  -2   4   5     3807.44     4550.30     75.97 o 
  -1   4   5    10787.62    11780.13    134.58 o 
   0   4   5     1475.75     1317.89     25.29 o 
   1   4   5     1891.39     2064.65     33.14 o 
   2   4   5       76.41       94.15      7.27 o 
   3   4   5      262.49      218.68     26.82 o 
   4   4   5      659.71      576.48     55.33 o 
   5   4   5      771.04      963.05     39.92 o 
   6   4   5       27.45       81.54     20.16 o 
   7   4   5     1798.78     1971.46     69.76 o 
   8   4   5      540.69      482.08     38.41 o 
   9   4   5       52.48       69.82     25.85 o 
  10   4   5        5.17      -11.03     23.54 o 
 -11   5   5      222.11      225.84     29.58 o 
 -10   5   5        9.50      -17.28     31.25 o 
  -9   5   5      169.85      150.81     22.61 o 
  -8   5   5      464.05      520.57     42.25 o 
  -7   5   5      448.46      465.66     29.27 o 
  -6   5   5     2016.82     1957.30     38.74 o 
  -5   5   5     3462.98     3833.03     92.24 o 
  -4   5   5      358.74      545.61     25.12 o 
  -3   5   5        1.07        6.97      9.13 o 
  -2   5   5     1046.00      805.34     26.82 o 
  -1   5   5     5341.39     5260.89     67.84 o 
   0   5   5      330.99      311.14     12.32 o 
   1   5   5     1358.79     1023.08     22.05 o 
   2   5   5      294.16      301.42     19.69 o 
   3   5   5      800.86      768.73     32.33 o 
   4   5   5     4539.13     4007.39    118.58 o 
   5   5   5        5.16       15.19     19.18 o 
   6   5   5     3361.87     3114.75     78.34 o 
   7   5   5     1062.17     1171.82     55.81 o 
   8   5   5      231.61      306.30     33.51 o 
   9   5   5      110.60      104.02     28.20 o 
 -11   6   5       40.89       38.92     56.82 o 
 -10   6   5       73.89       59.86     21.93 o 
  -9   6   5       48.65       56.03     19.03 o 
  -8   6   5      288.82      291.66     27.18 o 
  -7   6   5      486.48      585.69     33.00 o 
  -6   6   5      435.96      336.49     27.12 o 
  -5   6   5       74.12       93.58     10.48 o 
  -4   6   5      439.35      469.93     24.82 o 
  -3   6   5     1993.52     2068.87     48.78 o 
  -2   6   5     1630.45     2034.40     33.75 o 
  -1   6   5      535.05      517.01     16.15 o 
   0   6   5     6171.67     6359.62     81.48 o 
   1   6   5      332.36      251.45     12.51 o 
   2   6   5     5744.27     6189.46    105.80 o 
   3   6   5      857.09      912.28     68.18 o 
   4   6   5      409.39      457.33     29.02 o 
   5   6   5      756.02      881.02     54.44 o 
   6   6   5     2208.09     2053.58    148.52 o 
   7   6   5      101.72       75.15     23.71 o 
   8   6   5       49.89       36.49     23.23 o 
   9   6   5       40.81       28.25     25.06 o 
 -11   7   5       18.35       21.76     21.40 o 
 -10   7   5        0.16       -7.91     18.68 o 
  -9   7   5        0.50      -21.77     14.52 o 
  -8   7   5      324.32      396.79     30.58 o 
  -7   7   5      522.15      557.54     33.05 o 
  -6   7   5     1794.49     2013.49     56.58 o 
  -5   7   5      379.41      432.71     26.99 o 
  -4   7   5       22.07       20.00     12.14 o 
  -3   7   5        1.27        9.67     10.43 o 
  -2   7   5       85.43      102.56      9.18 o 
  -1   7   5     1711.06     1846.31     34.14 o 
   0   7   5      388.44      362.03     15.67 o 
   1   7   5     1290.13     1246.26     31.99 o 
   2   7   5      654.24      502.30     29.61 o 
   3   7   5     3645.55     3583.72     77.01 o 
   4   7   5      308.11      439.85     63.36 o 
   5   7   5       83.49       87.05     22.12 o 
   6   7   5      120.82       80.97     22.51 o 
   7   7   5       96.74       86.33     24.14 o 
   8   7   5       43.25        9.60     24.65 o 
   9   7   5       12.07       -1.34     24.48 o 
 -11   8   5       21.25       14.10     34.97 o 
 -10   8   5      125.80      113.53     29.61 o 
  -9   8   5       93.04       88.15     23.06 o 
  -8   8   5       70.66       35.62     19.68 o 
  -7   8   5        5.20       -8.66     20.52 o 
  -6   8   5     1494.02     1484.09     49.38 o 
  -5   8   5     1617.08     2053.14     56.11 o 
  -4   8   5     1038.18     1071.48     86.14 o 
  -3   8   5      381.83      464.93     26.19 o 
  -2   8   5      332.10      377.34     16.68 o 
  -1   8   5      209.66      279.15     15.19 o 
   0   8   5     9078.89     8653.74    109.87 o 
   1   8   5     6107.34     6145.39    134.82 o 
   2   8   5     3208.30     3344.89     72.34 o 
   3   8   5      459.10      464.09     31.64 o 
   4   8   5        8.50        2.64     14.45 o 
   5   8   5       32.02        5.20     13.23 o 
   6   8   5       35.91       53.00     20.69 o 
   7   8   5       57.14       16.92     24.00 o 
   8   8   5       10.52        6.74     23.46 o 
 -11   9   5        0.89       -4.50     22.30 o 
 -10   9   5       55.04       32.87     22.66 o 
  -9   9   5       53.48       47.85     22.02 o 
  -8   9   5       49.45       45.15     30.54 o 
  -7   9   5      654.31      799.63     40.56 o 
  -6   9   5     1924.82     2018.84     59.81 o 
  -5   9   5      201.35      347.41     27.06 o 
  -4   9   5     1012.10     1019.50     39.93 o 
  -3   9   5      496.57      437.94     27.39 o 
  -2   9   5     2034.35     2100.85     40.88 o 
  -1   9   5     7066.48     7036.81    138.26 o 
   0   9   5      465.36      505.44     19.39 o 
   1   9   5       78.96      104.33     16.07 o 
   2   9   5      813.68      819.56     35.69 o 
   3   9   5      110.54       74.23     17.72 o 
   4   9   5     1316.32     1443.30     51.70 o 
   5   9   5       36.86       12.40     17.15 o 
   6   9   5      311.95      359.63     33.53 o 
   7   9   5        0.24        0.49     21.09 o 
   8   9   5      367.24      379.12     39.97 o 
 -10  10   5      183.36      183.63     31.39 o 
  -9  10   5        0.33       -0.15     19.21 o 
  -8  10   5      304.52      259.81     29.84 o 
  -7  10   5      412.57      437.41     33.73 o 
  -6  10   5       78.84       76.81     20.52 o 
  -5  10   5      146.44      113.22     20.31 o 
  -4  10   5       39.56       41.65     15.78 o 
  -3  10   5       14.61       -9.37     11.85 o 
  -2  10   5       62.59      109.14     17.33 o 
  -1  10   5      251.53      280.48     19.70 o 
   0  10   5       99.60      114.59     12.94 o 
   1  10   5      311.08      291.04     23.60 o 
   2  10   5     1220.90     1211.33    106.09 o 
   3  10   5      547.37      663.62     35.93 o 
   4  10   5       36.44       52.64     21.17 o 
   5  10   5      140.87      155.92     26.23 o 
   6  10   5       28.30       23.10     23.97 o 
   7  10   5      248.37      250.24     34.62 o 
 -10  11   5       74.47       35.56     33.30 o 
  -9  11   5        7.88      -19.01     20.50 o 
  -8  11   5       96.88       60.89     22.94 o 
  -7  11   5      122.42      123.62     25.05 o 
  -6  11   5      235.43      161.34     23.81 o 
  -5  11   5        3.24       -4.09     14.86 o 
  -4  11   5       82.84       82.21     18.94 o 
  -3  11   5      517.80      508.14     31.43 o 
  -2  11   5      430.32      401.06     27.38 o 
  -1  11   5        0.39        4.80      9.23 o 
   0  11   5      313.86      232.66     22.10 o 
   1  11   5      880.60      871.78     37.56 o 
   2  11   5        3.66       -3.59     14.40 o 
   3  11   5       23.66       32.48     17.40 o 
   4  11   5       39.88       55.98     20.05 o 
   5  11   5      166.40      167.68     48.02 o 
   6  11   5      297.72      318.14     35.66 o 
   7  11   5        9.75        9.51     25.69 o 
  -9  12   5       12.54        3.83     21.04 o 
  -8  12   5      167.54      168.88     28.94 o 
  -7  12   5       28.31       60.18     22.46 o 
  -6  12   5        1.89      -23.07     15.38 o 
  -5  12   5       76.40       75.24     22.12 o 
  -4  12   5     1455.66     1469.39     51.28 o 
  -3  12   5      827.04      822.03     72.64 o 
  -2  12   5       63.69       64.48     19.00 o 
  -1  12   5      411.77      433.32     28.01 o 
   0  12   5      343.96      386.31     72.58 o 
   1  12   5       17.94        6.79     16.04 o 
   2  12   5      372.02      349.32     29.35 o 
   3  12   5        0.90      -18.94     15.75 o 
   4  12   5      101.40       62.85     22.69 o 
   5  12   5       12.22      -31.49     22.39 o 
   6  12   5        5.50      -17.55     32.59 o 
  -9  13   5       23.40       13.92     23.39 o 
  -8  13   5       14.90       15.53     22.66 o 
  -7  13   5       12.11        1.37     19.05 o 
  -6  13   5        0.39      -14.97     17.26 o 
  -5  13   5      919.18      794.71     42.78 o 
  -4  13   5     1915.21     2097.77     64.52 o 
  -3  13   5      307.99      355.73     29.44 o 
  -2  13   5        0.42      -11.48     17.66 o 
  -1  13   5        6.23        2.74     29.32 o 
   0  13   5       42.83       28.96     28.48 o 
   1  13   5      286.51      326.12     46.50 o 
   2  13   5      252.82      295.86     29.86 o 
   3  13   5        6.54      -12.68     17.65 o 
   4  13   5      276.83      201.13     30.32 o 
   5  13   5       61.57       34.72     48.08 o 
  -8  14   5       38.50       30.80     23.76 o 
  -7  14   5        6.96      -27.97     19.79 o 
  -6  14   5       95.18      117.76     25.94 o 
  -5  14   5      386.71      439.12     35.26 o 
  -4  14   5      291.07      207.93     27.09 o 
  -3  14   5       73.34       48.02     19.91 o 
  -1  14   5      466.00      554.24     54.35 o 
   0  14   5       76.92       92.53     36.33 o 
   1  14   5       44.57       28.31     34.85 o 
   2  14   5        9.21      -16.89     33.84 o 
   3  14   5      124.88      125.72     49.69 o 
   4  14   5      672.03      716.56     45.96 o 
  -7  15   5       13.82       24.89     46.56 o 
  -6  15   5      134.52      127.78     27.63 o 
  -5  15   5       35.90       58.98     22.40 o 
  -4  15   5        0.71       -3.20     18.10 o 
  -3  15   5      207.10      240.63     29.21 o 
  -2  15   5      224.17      314.94     45.97 o 
  -1  15   5       14.70       12.73     33.48 o 
   0  15   5      128.49      101.51     39.78 o 
   1  15   5        0.06      -12.13     35.32 o 
   2  15   5      153.33       98.24     43.17 o 
   3  15   5      579.44      677.63     69.64 o 
  -5  16   5        4.71        5.28     21.41 o 
  -4  16   5      172.89      183.01     45.43 o 
  -2  16   5       59.45       62.08     37.70 o 
  -1  16   5      316.50      336.17     52.93 o 
   0  16   5        0.62        7.20     36.22 o 
   1  16   5      335.60      347.17     54.95 o 
   0 -16   6      100.13      148.91     39.78 o 
   1 -16   6      387.53      423.47     54.95 o 
   2 -16   6      406.46      338.96     51.44 o 
   3 -16   6       11.89       20.04     33.48 o 
  -3 -15   6      205.81      151.64     42.76 o 
  -2 -15   6       77.92      157.23     41.51 o 
  -1 -15   6      137.99      176.69     28.74 o 
   0 -15   6      761.76      946.42     69.28 o 
   1 -15   6      635.71      561.73     57.33 o 
   2 -15   6       26.00       -6.42     19.03 o 
   3 -15   6        8.06       27.36     31.99 o 
   4 -15   6        1.60       -8.68     29.38 o 
   5 -15   6        5.04      -33.42     29.61 o 
  -5 -14   6       46.33       73.50     35.80 o 
  -4 -14   6      235.44      275.22     47.34 o 
  -3 -14   6      200.76      278.43     46.74 o 
  -2 -14   6      152.46      190.85     31.82 o 
  -1 -14   6      334.72      287.04     30.86 o 
   0 -14   6      123.32      136.60     36.93 o 
   1 -14   6        7.60      -12.49     26.17 o 
   2 -14   6       42.81      -16.83     24.86 o 
   3 -14   6      146.42      105.02     36.75 o 
   4 -14   6      148.67      119.11     37.52 o 
   5 -14   6        2.09      -19.03     17.63 o 
   6 -14   6       46.54       49.22     23.10 o 
  -6 -13   6      120.96      109.60     38.18 o 
  -5 -13   6      235.65      236.44     45.97 o 
  -4 -13   6      319.15      348.48     48.88 o 
  -3 -13   6        2.29       -1.03     16.96 o 
  -2 -13   6       57.46       25.92     18.37 o 
  -1 -13   6        8.09        7.29     28.81 o 
   0 -13   6       58.94       64.17     28.90 o 
   1 -13   6       75.74       35.74     22.48 o 
   2 -13   6      127.87      165.80     37.23 o 
   3 -13   6      226.00      259.46     43.41 o 
   4 -13   6      305.21      374.26     30.69 o 
   5 -13   6      296.77      275.70     29.59 o 
   6 -13   6       20.80       -2.57     44.30 o 
   7 -13   6      249.23      244.31     40.02 o 
  -7 -12   6      277.00      264.87     49.30 o 
  -6 -12   6      429.04      456.35     55.72 o 
  -5 -12   6      638.83      580.22     56.43 o 
  -4 -12   6      178.66      223.06     41.33 o 
  -3 -12   6       65.05       44.02     18.94 o 
  -2 -12   6      101.16      112.77     21.50 o 
  -1 -12   6       12.07       14.53     16.12 o 
   0 -12   6       58.06      126.49     29.32 o 
   1 -12   6      155.76      106.09     28.19 o 
   2 -12   6      198.17      242.92     39.07 o 
   3 -12   6      784.83      881.25     39.52 o 
   4 -12   6      670.87      699.98     42.70 o 
   5 -12   6       82.96       62.75     20.19 o 
   6 -12   6      260.66      237.41     28.67 o 
   7 -12   6       51.73       31.48     24.38 o 
   8 -12   6        0.64       10.59     30.69 o 
  -8 -11   6      107.60       70.47     35.26 o 
  -7 -11   6      262.41      288.30     48.82 o 
  -6 -11   6      295.44      350.62     49.60 o 
  -5 -11   6       27.00       22.54     25.81 o 
  -4 -11   6      508.24      581.24     34.54 o 
  -3 -11   6      786.72      838.88     39.38 o 
  -2 -11   6        5.45       24.19     16.31 o 
  -1 -11   6       26.98        9.31     15.34 o 
   0 -11   6      616.57      530.45     45.55 o 
   1 -11   6       53.43       46.50     23.37 o 
   2 -11   6     1666.60     1446.49     44.54 o 
   3 -11   6      855.03      899.69     37.35 o 
   4 -11   6      413.17      397.02     29.50 o 
   5 -11   6       24.98        2.78     29.53 o 
   6 -11   6       26.98       22.82     21.14 o 
   7 -11   6       15.77      -12.89     24.26 o 
   8 -11   6        0.18       -1.72     21.71 o 
  -8 -10   6        1.24       38.24     31.40 o 
  -7 -10   6       13.93      -36.04     24.44 o 
  -6 -10   6       25.17       32.65     28.37 o 
  -5 -10   6      135.98      142.05     32.71 o 
  -4 -10   6     1219.31     1354.77     47.26 o 
  -3 -10   6      270.98      296.12     25.47 o 
  -2 -10   6       68.75      128.86     19.87 o 
  -1 -10   6      602.73      632.34     33.89 o 
   1 -10   6     1983.70     2088.10     66.10 o 
   2 -10   6      181.17      241.17     25.78 o 
   3 -10   6       30.04       12.68     12.92 o 
   4 -10   6      306.72      337.15     25.80 o 
   5 -10   6      853.22      685.30     37.04 o 
   6 -10   6      643.89      620.53     38.20 o 
   7 -10   6        9.15        1.00     18.11 o 
   8 -10   6       27.93       30.86     27.77 o 
   9 -10   6       40.28       16.08     17.42 o 
  -9  -9   6       54.71       51.14     35.50 o 
  -8  -9   6      225.16      270.52     45.91 o 
  -7  -9   6       26.42        7.85     26.34 o 
  -6  -9   6      218.31      256.90     41.33 o 
  -5  -9   6      884.13      881.65     37.70 o 
  -4  -9   6      142.90      149.91     19.28 o 
  -3  -9   6      146.86      220.34     22.32 o 
  -2  -9   6     1330.62     1337.47     44.91 o 
  -1  -9   6      100.98      125.37     19.04 o 
   0  -9   6     1610.69     1510.21     38.78 o 
   1  -9   6      583.41      638.17     26.91 o 
   2  -9   6        3.19       -4.88     10.85 o 
   3  -9   6      103.37      120.89     18.46 o 
   4  -9   6      337.07      331.68     24.79 o 
   5  -9   6       74.97      158.48     20.87 o 
   6  -9   6       15.22       31.82     30.54 o 
   7  -9   6       12.69       12.26     13.10 o 
   8  -9   6       89.10       96.28     32.59 o 
   9  -9   6      201.36      241.86     30.25 o 
  -9  -8   6      442.02      567.56     59.11 o 
  -8  -8   6        0.88      -16.35     23.19 o 
  -7  -8   6      423.70      437.32     48.82 o 
  -6  -8   6      249.47      282.90     51.53 o 
  -5  -8   6        0.24        5.60     12.64 o 
  -4  -8   6      476.23      420.09     27.08 o 
  -3  -8   6       28.61        3.57     12.05 o 
  -2  -8   6        0.73       20.15     12.46 o 
  -1  -8   6        0.32       11.39     12.12 o 
   0  -8   6       91.43      112.73     12.72 o 
   1  -8   6     1965.00     2142.08     47.86 o 
   2  -8   6       76.20       62.89     13.17 o 
   3  -8   6      190.78      289.50     21.50 o 
   4  -8   6       24.17       43.89     15.00 o 
   5  -8   6       79.84      107.66     18.80 o 
   6  -8   6      184.64      215.87     29.02 o 
   7  -8   6      110.93      123.53     23.52 o 
   8  -8   6      309.41      313.87     42.64 o 
   9  -8   6      219.02      283.80     32.05 o 
  10  -8   6       59.02       97.23     49.63 o 
 -10  -7   6      395.04      366.50     52.63 o 
  -9  -7   6      139.85      117.45     35.98 o 
  -8  -7   6       34.45       15.16     25.69 o 
  -7  -7   6       48.22       54.29     26.17 o 
  -6  -7   6      393.26      422.10     27.24 o 
  -5  -7   6        1.26      -15.07     11.30 o 
  -4  -7   6      130.38      109.87     16.39 o 
  -3  -7   6     1667.04     1610.95     51.05 o 
  -2  -7   6     3783.42     3635.01     75.78 o 
  -1  -7   6     1756.61     1520.89     33.39 o 
   0  -7   6      135.56      157.44     36.16 o 
   1  -7   6     2345.37     2466.77    108.11 o 
   2  -7   6      619.99      565.97     25.33 o 
   3  -7   6       74.26       72.74     13.97 o 
   4  -7   6      933.11      942.99     36.66 o 
   5  -7   6      271.21      216.61     22.16 o 
   6  -7   6       47.69       14.68      9.47 o 
   7  -7   6      262.95      260.28     27.84 o 
   8  -7   6        0.73        8.92     27.65 o 
   9  -7   6       11.03       16.98     19.57 o 
  10  -7   6       79.58       76.03     23.91 o 
 -10  -6   6       25.86        6.66     27.06 o 
  -9  -6   6       93.92      124.47     34.79 o 
  -8  -6   6       26.95       22.60     26.52 o 
  -7  -6   6        0.55      -19.11     12.74 o 
  -6  -6   6      731.20      665.82     32.24 o 
  -5  -6   6      169.70      137.43     17.94 o 
  -4  -6   6     2312.19     2312.93     56.88 o 
  -3  -6   6     2454.68     2346.74     56.09 o 
  -2  -6   6     2707.67     2713.92     60.71 o 
  -1  -6   6       35.11       42.79      6.20 o 
   0  -6   6      574.67      819.28     23.59 o 
   1  -6   6       47.61       38.00      9.30 o 
   2  -6   6      530.43      619.13     25.25 o 
   3  -6   6       73.86       75.27     14.33 o 
   4  -6   6       45.81       71.88     15.01 o 
   5  -6   6      595.41      447.58     28.26 o 
   6  -6   6      102.08       99.81     19.15 o 
   7  -6   6      481.71      468.99     33.21 o 
   8  -6   6      282.37      286.22     42.76 o 
   9  -6   6       67.12       61.70     21.61 o 
  10  -6   6       31.46       33.34     23.75 o 
 -10  -5   6       25.85       26.76     27.65 o 
  -9  -5   6      302.06      288.30     43.59 o 
  -8  -5   6        2.92        5.24     15.09 o 
  -7  -5   6       33.13       37.33     15.64 o 
  -6  -5   6     2631.04     2568.50     62.86 o 
  -5  -5   6        4.97       -2.23     11.23 o 
  -4  -5   6    11722.59    11782.77    216.37 o 
  -3  -5   6     7419.07     7701.02    184.23 o 
  -2  -5   6     5369.59     5699.24    142.90 o 
  -1  -5   6     1104.21     1224.20     22.21 o 
   0  -5   6      629.38      653.45     19.84 o 
   1  -5   6     2087.76     1881.90     40.07 o 
   2  -5   6     2923.42     2832.29     56.23 o 
   3  -5   6     5905.16     5562.54     95.10 o 
   4  -5   6      941.53      900.84     34.14 o 
   5  -5   6     1406.25     1386.96     66.13 o 
   6  -5   6      886.87      938.13     39.75 o 
   7  -5   6      221.13      201.69     24.55 o 
   8  -5   6       37.43       21.59     28.90 o 
   9  -5   6       94.63       74.70     20.48 o 
  10  -5   6       36.26       55.34     24.30 o 
 -11  -4   6       87.09       72.73     34.13 o 
 -10  -4   6      347.69      403.66     49.36 o 
  -9  -4   6        2.69        9.93     25.04 o 
  -8  -4   6      603.24      696.53     35.83 o 
  -7  -4   6      223.28      227.05     21.87 o 
  -6  -4   6      989.79      989.28     54.53 o 
  -5  -4   6     8317.63     8463.96    105.57 o 
  -4  -4   6    12120.45    12161.66    141.87 o 
  -3  -4   6      111.49       99.09     13.28 o 
  -2  -4   6       11.01        8.55      8.24 o 
  -1  -4   6      203.72      261.97     17.61 o 
   0  -4   6      190.33      264.59     13.40 o 
   1  -4   6     1145.60     1444.80     33.60 o 
   2  -4   6      236.44      265.08     17.48 o 
   3  -4   6      899.96      855.36     29.89 o 
   4  -4   6     7613.16     7873.29    127.57 o 
   5  -4   6     4319.16     4015.92     81.62 o 
   6  -4   6      777.88      896.35     38.78 o 
   7  -4   6      183.60      175.79     23.69 o 
   8  -4   6      362.65      402.45     30.64 o 
   9  -4   6       48.69       37.78     21.62 o 
  10  -4   6      174.07      239.48     33.32 o 
 -11  -3   6       52.50       42.82     31.58 o 
 -10  -3   6        2.57       16.47     26.05 o 
  -9  -3   6      428.31      460.37     32.55 o 
  -8  -3   6     1093.20     1116.24     42.28 o 
  -7  -3   6      227.12      255.68     39.28 o 
  -6  -3   6       95.81      196.31     13.93 o 
  -5  -3   6      829.08      700.94     20.94 o 
  -4  -3   6      261.16      259.98     15.37 o 
  -3  -3   6     4202.31     4848.50    120.54 o 
  -2  -3   6     1932.18     1680.77     58.96 o 
  -1  -3   6     2259.94     2525.23     36.26 o 
   0  -3   6    26168.67    27594.66    359.70 o 
   1  -3   6     2811.11     2930.38     53.06 o 
   2  -3   6       47.34       33.40      9.74 o 
   3  -3   6     8068.96     8224.39    183.99 o 
   4  -3   6    16212.80    15381.96    322.61 o 
   5  -3   6      767.07     1039.89     37.99 o 
   6  -3   6       16.13        7.10     14.27 o 
   7  -3   6       68.30       74.75     28.54 o 
   8  -3   6        6.38       -3.84     12.58 o 
   9  -3   6       85.47       78.58     24.06 o 
  10  -3   6       72.61       58.26     24.20 o 
 -11  -2   6      101.54       35.56     31.28 o 
 -10  -2   6       80.40       94.43     32.29 o 
  -9  -2   6      680.53      729.06     37.50 o 
  -8  -2   6      193.99      217.66     17.14 o 
  -7  -2   6        2.40       -8.40      9.20 o 
  -6  -2   6      611.20      587.95     21.08 o 
  -5  -2   6      180.38      125.08     12.41 o 
  -4  -2   6     2921.62     2576.98     76.92 o 
  -3  -2   6     3458.50     3027.36     42.42 o 
  -2  -2   6      922.17     1045.96     19.05 o 
  -1  -2   6     9549.70     8952.23    124.86 o 
   0  -2   6     3175.62     2999.03     51.22 o 
   1  -2   6       94.19       29.31      7.98 o 
   2  -2   6       73.21      135.27     12.56 o 
   4  -2   6      864.38      945.85     33.40 o 
   5  -2   6      725.91      654.91     30.49 o 
   6  -2   6       13.92        7.41     13.33 o 
   7  -2   6       10.23       -5.47     21.35 o 
   8  -2   6        0.63        2.55     20.49 o 
   9  -2   6       34.21       37.83     22.82 o 
  10  -2   6       18.82        1.46     22.67 o 
 -11  -1   6      287.99      324.51     47.04 o 
 -10  -1   6      159.47      146.88     23.73 o 
  -9  -1   6      229.22      301.51     27.56 o 
  -8  -1   6      155.09      217.86     22.59 o 
  -7  -1   6     2722.63     2868.06     63.26 o 
  -6  -1   6     1294.14     1339.91     30.71 o 
  -5  -1   6     1219.89     1075.94     24.86 o 
  -4  -1   6     2266.51     2324.82     36.72 o 
  -3  -1   6      395.42      416.36     13.21 o 
  -2  -1   6     4490.29     4470.54     57.00 o 
  -1  -1   6    15433.69    14793.42    198.69 o 
   0  -1   6       87.02      376.46     29.88 o 
   1  -1   6       16.36      112.40     10.94 o 
   2  -1   6     1454.44     1430.04     34.82 o 
   3  -1   6       95.06       35.31     10.26 o 
   4  -1   6      267.46      339.87     21.17 o 
   5  -1   6        1.08        4.71     11.11 o 
   6  -1   6      299.51      351.31     27.15 o 
   7  -1   6      756.67      819.60     40.74 o 
   8  -1   6      575.58      625.55     39.76 o 
   9  -1   6       46.03       90.30     25.90 o 
  10  -1   6      319.76      231.36     33.79 o 
 -10   0   6      264.75      205.31     20.29 o 
  -9   0   6      492.76      597.09     27.08 o 
  -8   0   6       50.48       27.17     11.12 o 
  -7   0   6     1943.50     2140.71     42.93 o 
  -6   0   6      399.10      445.68     19.06 o 
  -5   0   6       45.21       49.39      8.00 o 
  -4   0   6      439.60      569.97     16.59 o 
  -3   0   6     7130.94     8648.08    114.44 o 
  -2   0   6    10159.21     8221.49     96.20 o 
  -1   0   6     1412.96     1168.59     26.89 o 
   0   0   6     2524.82     2076.17     40.33 o 
   1   0   6     5250.26     6291.58     95.66 o 
   2   0   6     1142.70     1365.73     45.61 o 
   3   0   6      239.55      290.51     17.66 o 
   4   0   6      104.28      141.66     21.88 o 
   5   0   6      289.34      312.87     21.93 o 
   6   0   6      176.60      118.90     20.87 o 
   7   0   6     1060.79     1309.84     50.18 o 
   8   0   6      214.04      200.67     27.48 o 
   9   0   6      594.86      666.24     43.94 o 
  10   0   6      191.61      263.20     35.67 o 
 -11   1   6        5.69       -5.05     25.33 o 
 -10   1   6      536.23      498.06     27.73 o 
  -9   1   6     1341.88     1625.51     41.75 o 
  -8   1   6        1.97       -4.65     10.40 o 
  -7   1   6      226.16      245.59     16.46 o 
  -6   1   6      531.67      489.57     22.90 o 
  -5   1   6      957.94     1032.73     24.34 o 
  -4   1   6       17.92       17.50      5.81 o 
  -3   1   6     1893.26     1616.27     27.52 o 
  -2   1   6      118.11      210.32     13.86 o 
  -1   1   6       94.01      130.33     10.55 o 
   0   1   6      185.70      283.60     15.66 o 
   1   1   6    18238.43    17028.20    332.42 o 
   2   1   6     1453.71     1874.93     40.14 o 
   3   1   6       37.89       19.32      8.41 o 
   4   1   6      256.52      174.65     13.19 o 
   5   1   6      627.97      733.42     24.79 o 
   6   1   6     1177.39     1138.51     44.30 o 
   7   1   6      341.07      249.21     26.53 o 
   8   1   6       37.65       15.54     21.35 o 
   9   1   6        4.82       28.89     22.29 o 
  10   1   6       37.17       -7.02     23.67 o 
 -12   2   6       21.19        6.07     29.32 o 
 -11   2   6      164.20      263.25     29.02 o 
 -10   2   6       70.04       95.44     22.02 o 
  -9   2   6       40.93       50.96     13.62 o 
  -8   2   6      142.30      109.68     14.68 o 
  -7   2   6      341.25      273.89     40.44 o 
  -6   2   6       14.92       23.36      9.25 o 
  -5   2   6     4866.54     5449.76     73.33 o 
  -4   2   6     1658.22     1307.15     31.82 o 
  -3   2   6     5607.84     5255.63     66.59 o 
  -2   2   6       25.57      156.69     16.35 o 
  -1   2   6    10251.38    11119.37    207.63 o 
   0   2   6     2463.55     1876.44     53.28 o 
   1   2   6     6770.50     8571.71    125.12 o 
   2   2   6     2301.95     2474.55     47.71 o 
   3   2   6      591.23      770.13     24.12 o 
   4   2   6      946.79      911.54     24.52 o 
   5   2   6     1305.92     1358.81     46.05 o 
   6   2   6       49.15       85.23     19.77 o 
   7   2   6       87.47       83.56     21.56 o 
   8   2   6      142.95      120.04     24.94 o 
   9   2   6      543.87      588.90     43.97 o 
  10   2   6       53.16       20.84     24.65 o 
 -12   3   6       64.08       32.31     23.39 o 
 -11   3   6       65.53       30.42     21.11 o 
 -10   3   6        8.62      -11.46     16.96 o 
  -9   3   6      837.93      776.56     38.35 o 
  -8   3   6        1.20       -4.43      8.28 o 
  -7   3   6       62.90       72.42     12.04 o 
  -6   3   6     1345.88     1296.49     30.62 o 
  -5   3   6      105.51       92.31      9.52 o 
  -4   3   6      106.22       75.14      6.78 o 
  -3   3   6     2591.46     2474.11     50.20 o 
  -2   3   6     9513.92     9848.15    142.41 o 
  -1   3   6      287.85      234.36     20.93 o 
   0   3   6      304.66      402.41     13.32 o 
   1   3   6     5143.21     4638.63     62.18 o 
   2   3   6     1915.14     2069.61     35.27 o 
   3   3   6     9433.14     9213.65    135.89 o 
   4   3   6        2.20        5.39     12.21 o 
   5   3   6        1.57      -13.13     12.87 o 
   6   3   6      321.40      324.24     28.84 o 
   7   3   6      288.90      346.79     31.75 o 
   8   3   6      522.05      543.87     49.83 o 
   9   3   6        7.26       -1.98     21.57 o 
  10   3   6        0.14      -32.57     21.71 o 
 -12   4   6       34.58       15.95     23.36 o 
 -11   4   6       18.94        2.02     19.53 o 
 -10   4   6       97.51      100.31     22.39 o 
  -9   4   6      465.13      588.19     48.58 o 
  -8   4   6       34.48       17.36     15.20 o 
  -7   4   6     1128.42     1037.01     39.07 o 
  -6   4   6     3599.13     4042.49     61.38 o 
  -5   4   6      941.17      898.25     21.80 o 
  -4   4   6     1588.88     1289.02     36.40 o 
  -3   4   6      169.15      348.65     18.96 o 
  -2   4   6     3973.99     4620.40     85.84 o 
  -1   4   6    13289.54    14590.75    164.87 o 
   0   4   6       31.81       33.70      6.16 o 
   1   4   6      596.24      471.64     15.46 o 
   2   4   6      251.12      269.70     12.77 o 
   3   4   6       66.42       95.23     16.01 o 
   4   4   6       59.94      116.08     28.66 o 
   5   4   6       11.48      -10.30     14.22 o 
   6   4   6      634.88      634.20     37.21 o 
   7   4   6      227.75      206.48     28.15 o 
   8   4   6        6.59       -6.93     19.30 o 
   9   4   6       46.68       47.05     25.55 o 
 -11   5   6       30.15        8.21     20.05 o 
 -10   5   6       55.30       40.77     25.48 o 
  -9   5   6      111.44      105.68     21.71 o 
  -8   5   6      659.12      648.14     44.87 o 
  -7   5   6     1857.50     1658.07     94.46 o 
  -6   5   6       12.86       27.14     13.85 o 
  -5   5   6      857.67      705.95     31.11 o 
  -4   5   6      210.62      207.74     35.20 o 
  -3   5   6       13.01        9.91     11.03 o 
  -2   5   6        9.03       47.59     10.16 o 
  -1   5   6     5117.32     4200.91     67.95 o 
   0   5   6     4230.43     4967.95     66.29 o 
   1   5   6       33.07       24.53      6.82 o 
   2   5   6       44.99       87.19      8.95 o 
   3   5   6      249.26      190.18     20.25 o 
   4   5   6     2711.99     2759.45    106.77 o 
   5   5   6        2.50      -14.16     23.07 o 
   6   5   6       16.98       32.52     23.19 o 
   7   5   6        1.23       -5.74     19.50 o 
   8   5   6      200.66      174.30     30.05 o 
   9   5   6       29.41       19.44     25.16 o 
 -11   6   6       15.32        3.22     16.24 o 
 -10   6   6       10.53        4.17     18.17 o 
  -9   6   6       94.03       95.72     22.69 o 
  -8   6   6     1067.25     1294.34     48.09 o 
  -7   6   6     1876.89     1763.05     74.78 o 
  -6   6   6      729.81      805.28     35.47 o 
  -5   6   6      809.09      749.54     32.50 o 
  -4   6   6     1095.95     1255.65     39.21 o 
  -3   6   6       52.49       23.34     11.40 o 
  -2   6   6      699.71      719.45     27.71 o 
  -1   6   6      383.60      370.85     23.13 o 
   0   6   6      686.91      859.11     21.47 o 
   1   6   6     2945.00     2690.04     43.59 o 
   2   6   6      451.37      463.36     26.11 o 
   3   6   6      371.75      427.96     26.90 o 
   4   6   6      326.08      314.79     26.06 o 
   5   6   6        7.79      -10.25      9.38 o 
   6   6   6      414.92      425.22     34.31 o 
   7   6   6      446.43      432.74     37.03 o 
   8   6   6      111.93       54.16     25.38 o 
   9   6   6       13.25        2.73     24.72 o 
 -11   7   6       17.02      -16.38     19.06 o 
 -10   7   6      780.17      878.50    102.88 o 
  -9   7   6      116.55       68.50     22.00 o 
  -8   7   6        4.70       21.24     16.87 o 
  -7   7   6      142.72      187.29     22.85 o 
  -6   7   6      433.17      475.17     30.34 o 
  -5   7   6      170.46      110.49     17.61 o 
  -4   7   6      611.51      761.53     47.37 o 
  -3   7   6      700.18      737.86     43.77 o 
  -2   7   6      689.40      836.25     34.36 o 
  -1   7   6     7293.04     6848.30    106.88 o 
   0   7   6    15582.60    16287.51    188.33 o 
   1   7   6     3815.83     3748.42     56.70 o 
   2   7   6      722.48      626.31     41.54 o 
   3   7   6     1983.14     2338.26     60.35 o 
   4   7   6        1.26       -7.34     13.04 o 
   5   7   6      767.73      729.91     90.21 o 
   6   7   6      783.17      926.19     45.73 o 
   7   7   6      531.97      588.95     40.96 o 
   8   7   6        3.20        7.29     27.77 o 
 -11   8   6       13.62        5.54     23.19 o 
 -10   8   6       83.53       58.07     23.30 o 
  -9   8   6        0.01      -21.74     17.14 o 
  -8   8   6       99.37      108.34     21.58 o 
  -7   8   6       44.09       22.94     16.07 o 
  -6   8   6      731.09      700.86     35.77 o 
  -5   8   6      177.88      215.57     22.66 o 
  -4   8   6     2539.60     2548.91     62.46 o 
  -3   8   6      178.79      169.27     17.78 o 
  -2   8   6     7660.49     7588.62     98.95 o 
  -1   8   6     4407.89     4938.49     70.70 o 
   0   8   6     2014.42     1945.26     37.48 o 
   1   8   6      275.64      303.42     16.17 o 
   2   8   6       59.48       66.30     15.61 o 
   3   8   6      816.62      757.32     35.85 o 
   4   8   6      282.99      433.15     36.10 o 
   5   8   6      425.67      364.65     31.80 o 
   6   8   6       18.07       10.21     17.25 o 
   7   8   6      451.77      498.92     40.32 o 
   8   8   6      371.41      447.44     42.83 o 
 -10   9   6       35.92       13.64     20.81 o 
  -9   9   6        0.02      -11.23     17.98 o 
  -8   9   6       14.71        2.45     17.82 o 
  -7   9   6      412.29      495.19     38.83 o 
  -6   9   6      211.51      206.48     24.49 o 
  -5   9   6      686.19      779.59     37.32 o 
  -4   9   6     1071.59     1014.46     40.08 o 
  -3   9   6       57.68       30.46     14.46 o 
  -2   9   6      473.36      600.34     35.12 o 
  -1   9   6      328.11      430.81     18.98 o 
   0   9   6        5.82       24.50     13.64 o 
   1   9   6      501.90      440.61     26.92 o 
   2   9   6       18.93       23.12     14.90 o 
   3   9   6       34.36       -0.86     13.72 o 
   4   9   6        1.50      -20.28     14.38 o 
   5   9   6        1.61       -9.83     20.28 o 
   6   9   6     1021.94     1010.77     76.48 o 
   7   9   6      672.58      662.93     78.71 o 
   8   9   6      135.18      106.16     30.40 o 
 -10  10   6       72.98      116.18     33.00 o 
  -9  10   6        1.41      -21.42     17.79 o 
  -8  10   6        0.06       -9.81     18.14 o 
  -7  10   6      757.76      879.74     44.17 o 
  -6  10   6     1959.97     1977.34     61.65 o 
  -5  10   6       35.10       30.02     16.37 o 
  -4  10   6      106.63       89.27     18.34 o 
  -3  10   6      195.74      181.15     22.87 o 
  -2  10   6      554.18      528.69     37.64 o 
  -1  10   6        0.65        0.58     17.01 o 
   0  10   6      347.73      294.97     17.18 o 
   1  10   6        2.49       -1.92     12.21 o 
   2  10   6      364.05      297.88     25.67 o 
   3  10   6      260.70      261.52     28.43 o 
   4  10   6        4.40       -0.34     16.25 o 
   5  10   6      450.47      423.92     35.14 o 
   6  10   6      623.06      601.38     65.80 o 
   7  10   6        1.06       17.67     23.82 o 
 -10  11   6        0.48       10.01     23.28 o 
  -9  11   6       69.27       60.81     23.71 o 
  -8  11   6      466.76      414.80     52.75 o 
  -7  11   6      433.63      374.31     33.07 o 
  -6  11   6      320.77      351.71     31.18 o 
  -5  11   6        8.43       -5.04     13.85 o 
  -4  11   6        0.61      -10.39     17.81 o 
  -3  11   6        1.14       -9.14     13.81 o 
  -2  11   6       41.41       13.28     14.77 o 
  -1  11   6      301.41      232.35     21.96 o 
   0  11   6       47.31        3.63     24.56 o 
   1  11   6     2053.17     2300.37     61.84 o 
   2  11   6      785.46      922.37     40.88 o 
   3  11   6      275.71      267.62     27.75 o 
   4  11   6        0.75       -8.82     42.64 o 
   5  11   6      264.76      386.97     36.91 o 
   6  11   6       27.32       26.43     23.43 o 
  -9  12   6      107.13      125.80     29.26 o 
  -8  12   6      389.94      432.20     41.89 o 
  -7  12   6       35.48       11.25     19.95 o 
  -6  12   6      122.99       91.25     22.89 o 
  -5  12   6      391.49      380.29     31.59 o 
  -4  12   6      227.73      258.29     27.08 o 
  -3  12   6        0.23      -17.78     14.01 o 
  -2  12   6        0.95       20.16     18.38 o 
  -1  12   6        3.07       -4.04     25.63 o 
   0  12   6      906.08     1091.23     67.55 o 
   1  12   6     1254.66     1521.30     81.71 o 
   2  12   6      315.54      173.25     24.26 o 
   3  12   6        1.66       -8.58     16.58 o 
   4  12   6      104.46      124.20     26.26 o 
   5  12   6       22.40       -1.77     21.38 o 
   6  12   6       10.26      -27.92     22.94 o 
  -8  13   6       95.53       91.26     27.25 o 
  -7  13   6       13.69        3.65     20.64 o 
  -6  13   6       44.71       60.42     22.31 o 
  -5  13   6      203.51      200.80     27.23 o 
  -4  13   6       70.93       40.07     34.76 o 
  -3  13   6        2.64        7.18     16.45 o 
  -2  13   6       28.69        1.13     18.79 o 
  -1  13   6     1447.34     1655.22     83.37 o 
   0  13   6     1161.64     1207.31     74.04 o 
   1  13   6        4.90       48.05     33.84 o 
   2  13   6        9.72       15.94     33.60 o 
   3  13   6       19.43        7.30     28.96 o 
   4  13   6       23.06      -11.43     22.04 o 
   5  13   6      105.25      116.62     69.64 o 
  -7  14   6      194.69      225.25     53.40 o 
  -6  14   6        0.65      -21.21     18.88 o 
  -5  14   6      141.02      206.50     36.42 o 
  -4  14   6       97.26       93.98     23.02 o 
  -3  14   6       23.81       21.14     18.64 o 
  -2  14   6      795.28      908.13     66.43 o 
  -1  14   6      394.25      423.35     52.09 o 
   0  14   6       20.08       -0.95     30.27 o 
   1  14   6       10.37      -14.21     35.09 o 
   2  14   6      400.65      221.93     47.40 o 
   3  14   6      400.04      320.89     54.89 o 
   4  14   6       23.90        9.07     22.43 o 
  -6  15   6       83.30       48.90     26.82 o 
  -5  15   6      171.98      140.05     33.57 o 
  -4  15   6       19.33       44.92     21.50 o 
  -2  15   6       10.16       14.15     34.19 o 
  -1  15   6      125.14      104.37     41.51 o 
   0  15   6       11.93        2.91     34.25 o 
   1  15   6      355.82      331.59     54.53 o 
   2  15   6       11.25        0.95     42.82 o 
  -4  16   6      153.97      187.80     44.18 o 
  -2  16   6       72.97       19.56     38.00 o 
  -1  16   6        1.06      -16.83     35.38 o 
   0  16   6       52.48      105.97     42.46 o 
  -1 -16   7      174.69      251.43     45.02 o 
   0 -16   7      201.50      224.91     45.37 o 
   1 -16   7       20.98       33.96     34.31 o 
   2 -16   7       90.56       89.14     33.96 o 
  -3 -15   7        0.69       13.50     33.18 o 
  -2 -15   7       52.60       54.72     23.02 o 
  -1 -15   7      187.32      224.25     43.17 o 
   0 -15   7        0.04       -7.37     29.97 o 
   1 -15   7      134.64      159.85     41.21 o 
   2 -15   7       75.50       64.76     35.32 o 
   3 -15   7       41.96       39.37     34.55 o 
   4 -15   7       48.92       46.09     34.25 o 
  -5 -14   7      325.46      325.76     52.75 o 
  -4 -14   7        1.09       10.94     31.40 o 
  -3 -14   7      145.72      137.13     39.31 o 
  -2 -14   7      121.98       99.78     24.44 o 
  -1 -14   7      105.96      153.19     36.63 o 
   0 -14   7      545.08      576.30     55.78 o 
   2 -14   7       67.99       75.70     34.02 o 
   3 -14   7       11.29       12.01     28.72 o 
   4 -14   7        0.10      -23.67     26.46 o 
   5 -14   7       52.06       37.05     35.20 o 
   6 -14   7        1.61      -23.85     30.03 o 
  -6 -13   7      460.74      505.77     60.72 o 
  -5 -13   7      116.30      166.45     42.10 o 
  -4 -13   7       36.92       52.99     31.99 o 
  -3 -13   7      217.63      222.99     27.53 o 
  -2 -13   7        6.45       -0.25     17.14 o 
  -1 -13   7      412.49      450.50     38.92 o 
   0 -13   7      194.08      289.07     41.87 o 
   1 -13   7      300.51      273.61     41.92 o 
   2 -13   7      593.13      629.11     57.80 o 
   3 -13   7      523.87      545.85     55.19 o 
   4 -13   7       91.56       68.03     32.89 o 
   5 -13   7       31.28       75.92     28.57 o 
   6 -13   7       49.76       32.98     29.73 o 
   7 -13   7        0.33       17.06     22.50 o 
  -7 -12   7      295.28      283.48     48.82 o 
  -6 -12   7      113.76      100.56     35.80 o 
  -5 -12   7        0.16       -5.11     25.75 o 
  -4 -12   7       11.76       28.82     24.32 o 
  -3 -12   7      100.06       79.95     28.54 o 
  -2 -12   7       41.65        9.75     32.02 o 
  -1 -12   7        2.42      -19.96     13.31 o 
   0 -12   7      639.05      670.44     51.74 o 
   1 -12   7     1448.90     1598.13     79.75 o 
   2 -12   7      777.24      729.78     58.69 o 
   3 -12   7      102.29       90.27     32.89 o 
   4 -12   7      129.32       91.61     20.68 o 
   5 -12   7      351.11      342.00     32.05 o 
   6 -12   7      104.05      113.85     24.28 o 
   7 -12   7      680.93      722.95     45.84 o 
  -7 -11   7       45.21       58.22     34.31 o 
  -6 -11   7        9.38       25.21     28.72 o 
  -5 -11   7        0.07       -4.28     23.91 o 
  -4 -11   7      379.67      329.66     29.02 o 
  -3 -11   7       95.63      122.17     21.03 o 
  -2 -11   7      183.68      279.84     31.40 o 
  -1 -11   7      228.49      162.12     22.67 o 
   1 -11   7     1195.26     1151.11     65.47 o 
   2 -11   7       67.01      105.08     29.79 o 
   3 -11   7       11.21       35.90     15.46 o 
   4 -11   7        0.12      -11.61     15.32 o 
   5 -11   7       26.43       21.66     34.31 o 
   6 -11   7      308.01      295.20     29.83 o 
   7 -11   7      366.37      405.86     35.55 o 
   8 -11   7      130.43      155.38     29.66 o 
  -8 -10   7      121.80      117.86     39.25 o 
  -7 -10   7       16.14       71.54     33.78 o 
  -6 -10   7      104.29      113.34     35.56 o 
  -5 -10   7       14.48       21.01     16.31 o 
  -4 -10   7       37.70       43.49     16.59 o 
  -3 -10   7     1079.72     1114.20     45.46 o 
  -2 -10   7      456.45      471.13     30.36 o 
  -1 -10   7      490.76      671.56     35.62 o 
   0 -10   7      333.49      348.54     38.83 o 
   1 -10   7      148.31      153.01     30.69 o 
   2 -10   7      687.34      715.88     57.06 o 
   3 -10   7      917.72     1012.37     38.37 o 
   4 -10   7       30.49       45.78     15.95 o 
   5 -10   7      810.28      851.58     40.02 o 
   6 -10   7      132.28       99.16     22.10 o 
   7 -10   7       67.30       43.05     20.62 o 
   8 -10   7      246.46      159.41     48.67 o 
  -9  -9   7       39.20       61.19     35.92 o 
  -8  -9   7        1.50      -35.95     23.97 o 
  -7  -9   7       30.19        6.54     27.06 o 
  -6  -9   7       87.22       58.90     18.41 o 
  -5  -9   7      275.95      281.49     25.74 o 
  -4  -9   7     1399.05     1468.19     48.74 o 
  -3  -9   7      389.16      393.36     27.15 o 
  -2  -9   7       22.35       15.07     13.85 o 
  -1  -9   7     1227.59     1092.30     61.67 o 
   0  -9   7      769.52      915.44     55.36 o 
   1  -9   7      629.76      552.50     25.96 o 
   2  -9   7      257.29      337.85     23.35 o 
   3  -9   7        9.78        9.81     12.63 o 
   4  -9   7      404.42      397.52     49.15 o 
   5  -9   7       19.61       25.12     23.55 o 
   6  -9   7       22.68       14.78     18.09 o 
   7  -9   7      237.49      334.68     31.37 o 
   8  -9   7      423.25      404.44     38.74 o 
   9  -9   7       39.80       55.84     23.62 o 
  -9  -8   7        8.34       17.54     29.97 o 
  -8  -8   7       85.34       79.51     31.87 o 
  -7  -8   7      329.30      280.21     43.89 o 
  -6  -8   7      790.84      900.06     59.79 o 
  -5  -8   7      737.65      775.88     35.60 o 
  -4  -8   7       86.54      129.79     18.76 o 
  -3  -8   7       88.42       75.56     16.45 o 
  -2  -8   7      856.84     1016.52     50.46 o 
  -1  -8   7       21.11       27.86     34.52 o 
   0  -8   7      112.39      114.55     12.69 o 
   1  -8   7       38.13       12.39     10.16 o 
   2  -8   7       27.01       51.26     13.12 o 
   3  -8   7      630.00      615.85     29.14 o 
   4  -8   7      462.64      406.62     27.35 o 
   5  -8   7        0.65      -11.89     12.73 o 
   6  -8   7      881.90      959.56     72.85 o 
   7  -8   7      106.56       66.74     46.27 o 
   8  -8   7        6.17       -4.43     19.68 o 
   9  -8   7        5.57       29.27     35.74 o 
 -10  -7   7       28.55       -5.95     28.84 o 
  -9  -7   7      369.52      350.74     48.58 o 
  -8  -7   7      423.81      500.06     52.15 o 
  -7  -7   7      626.22      622.01     40.11 o 
  -6  -7   7     1071.30     1158.92     47.66 o 
  -5  -7   7      389.06      382.54     26.94 o 
  -4  -7   7     2003.20     1967.66     88.01 o 
  -3  -7   7        1.41        3.83     12.33 o 
  -2  -7   7     2329.54     2243.73    191.25 o 
  -1  -7   7      300.31      247.97     20.95 o 
   0  -7   7       44.92        2.11      8.62 o 
   1  -7   7      163.57      225.36     17.53 o 
   2  -7   7     1907.97     2203.93     50.83 o 
   3  -7   7      281.40      240.88     20.03 o 
   4  -7   7      627.58      549.04     29.92 o 
   5  -7   7      879.16      975.01     40.32 o 
   6  -7   7       89.30      118.04     21.62 o 
   7  -7   7       11.44       -0.69     17.56 o 
   8  -7   7      288.89      333.47     33.04 o 
   9  -7   7       68.24       91.59     24.17 o 
 -10  -6   7      260.49      235.97     45.08 o 
  -9  -6   7       10.02       -0.18     25.87 o 
  -8  -6   7     1234.54     1575.17     81.71 o 
  -7  -6   7       15.20       -0.91     13.72 o 
  -6  -6   7      194.54      184.83     21.22 o 
  -5  -6   7       28.91        5.18     12.73 o 
  -4  -6   7     1638.98     1879.98     51.36 o 
  -3  -6   7      798.12      720.39     32.23 o 
  -2  -6   7       85.83       84.97     51.77 o 
  -1  -6   7      143.31      104.49     11.14 o 
   0  -6   7     1392.01     1367.08     77.84 o 
   1  -6   7    10085.29     9596.17    142.19 o 
   2  -6   7     7233.16     7597.94    120.94 o 
   3  -6   7      180.22      160.56     16.99 o 
   4  -6   7       26.81       45.40     14.44 o 
   5  -6   7        0.26        1.03     13.88 o 
   6  -6   7     1211.96     1189.88     68.27 o 
   7  -6   7      206.77      257.02     27.78 o 
   8  -6   7        1.79      -26.58     25.93 o 
   9  -6   7       98.83      115.98     24.11 o 
  10  -6   7       74.68       71.99     26.92 o 
 -10  -5   7       14.80       41.87     29.50 o 
  -9  -5   7        1.52       21.41     26.46 o 
  -8  -5   7        1.49       -9.08     14.44 o 
  -7  -5   7       34.73       20.02     14.35 o 
  -6  -5   7      445.94      457.12     37.02 o 
  -5  -5   7      907.79     1003.90     38.15 o 
  -4  -5   7     1444.00     1552.13     45.90 o 
  -3  -5   7     3059.53     2857.88     63.62 o 
  -2  -5   7     1739.28     1638.47     44.71 o 
  -1  -5   7     2579.61     2541.84     38.23 o 
   0  -5   7     2321.49     2246.20     64.40 o 
   1  -5   7      260.72      195.64     15.16 o 
   2  -5   7      105.17      155.44     15.00 o 
   3  -5   7     2469.42     2251.44     52.43 o 
   4  -5   7     1343.28     1543.07     45.30 o 
   5  -5   7       15.21        5.09     13.58 o 
   6  -5   7      299.26      320.66     26.87 o 
   7  -5   7      188.05      173.61     24.49 o 
   8  -5   7       27.90       63.57     33.18 o 
   9  -5   7      372.57      407.17     52.27 o 
  10  -5   7      179.97      204.03     32.25 o 
 -11  -4   7        2.72       -5.23     28.19 o 
 -10  -4   7      184.10      160.50     37.23 o 
  -9  -4   7      286.58      288.13     27.97 o 
  -8  -4   7      198.78      233.82     25.96 o 
  -7  -4   7       19.03        6.47     13.53 o 
  -6  -4   7      794.86      811.85     34.90 o 
  -5  -4   7      886.90      804.50     33.80 o 
  -4  -4   7     8051.27     8393.59    157.80 o 
  -3  -4   7     1501.41     1550.14     59.88 o 
  -2  -4   7     6571.60     5939.57    102.57 o 
  -1  -4   7      137.70      240.47     10.80 o 
   0  -4   7      905.97      966.39     25.31 o 
   1  -4   7      168.95      161.90     16.29 o 
   2  -4   7       12.58       22.59     12.43 o 
   3  -4   7     1483.01     1434.49     40.26 o 
   4  -4   7      378.09      460.12     26.36 o 
   5  -4   7       76.88       56.19     57.53 o 
   6  -4   7      175.18      180.59     28.16 o 
   7  -4   7       39.25       38.38     17.95 o 
   8  -4   7      462.46      381.54     48.17 o 
   9  -4   7      141.64      107.50     26.52 o 
  10  -4   7       52.82       33.62     23.21 o 
 -11  -3   7      220.57      216.76     42.16 o 
 -10  -3   7      557.53      634.76     56.73 o 
  -9  -3   7        2.98        3.65     15.97 o 
  -8  -3   7      183.86      117.91     19.59 o 
  -7  -3   7      149.40      224.09     21.87 o 
  -6  -3   7       38.42        4.15     12.47 o 
  -5  -3   7     7017.86     7262.47     92.69 o 
  -4  -3   7     3899.48     3651.22     77.66 o 
  -3  -3   7      420.80      341.84     20.52 o 
  -2  -3   7       30.48       17.96      9.67 o 
  -1  -3   7        0.99       -3.94      5.70 o 
   0  -3   7      158.06      160.34     16.38 o 
   1  -3   7     2293.81     2115.92     62.68 o 
   2  -3   7     1072.96     1321.07     57.48 o 
   3  -3   7      744.67      727.45     29.11 o 
   4  -3   7     1106.77      822.67    167.97 o 
   5  -3   7      583.98      588.45     30.98 o 
   6  -3   7      102.53       83.46     38.09 o 
   7  -3   7      343.02      353.07     29.66 o 
   8  -3   7      635.28      627.63     39.39 o 
   9  -3   7        5.06       17.48     21.31 o 
  10  -3   7        1.34      -16.81     22.00 o 
 -11  -2   7      214.44      238.23     42.76 o 
 -10  -2   7      192.54      195.33     26.24 o 
  -9  -2   7      488.00      551.69     33.94 o 
  -8  -2   7        0.72      -11.86     12.24 o 
  -7  -2   7      143.81      166.06     19.69 o 
  -6  -2   7     1049.35     1045.27     27.27 o 
  -5  -2   7      807.74      722.96     43.57 o 
  -4  -2   7      132.42      191.92     10.82 o 
  -3  -2   7     5231.15     4598.42    100.74 o 
  -2  -2   7      671.75      647.36     15.80 o 
  -1  -2   7      425.89      323.68     14.82 o 
   0  -2   7      287.94      409.79     17.74 o 
   1  -2   7    10082.90     9367.68    193.27 o 
   2  -2   7      931.25      829.47     28.22 o 
   3  -2   7     6997.56     7054.75    113.88 o 
   4  -2   7     5449.63     5359.36    131.21 o 
   5  -2   7       63.15       72.81     15.53 o 
   6  -2   7       91.14       61.12     17.17 o 
   7  -2   7        7.52       16.77     26.82 o 
   8  -2   7       49.82       27.70     20.04 o 
   9  -2   7       53.20       60.90     24.01 o 
  10  -2   7       35.36       46.86     26.60 o 
 -10  -1   7        8.34       11.96     17.09 o 
  -9  -1   7        3.94       -4.60     14.33 o 
  -8  -1   7        0.29      -10.85      9.48 o 
  -7  -1   7       80.48      102.06     15.24 o 
  -6  -1   7      695.07      677.70     22.30 o 
  -5  -1   7      134.99      210.90     13.95 o 
  -4  -1   7     4100.18     3648.66     51.93 o 
  -3  -1   7    22385.98    22445.32    246.45 o 
  -2  -1   7     7068.86     7549.38     90.78 o 
  -1  -1   7      175.75      179.00     12.50 o 
   0  -1   7       13.35       49.84      9.01 o 
   1  -1   7      850.13      980.62     28.58 o 
   2  -1   7     1146.34     1378.03     35.99 o 
   3  -1   7     6896.18     7224.52    165.32 o 
   4  -1   7     3272.56     2892.66     61.66 o 
   5  -1   7      251.30      361.95     38.45 o 
   6  -1   7      249.80      273.15     23.98 o 
   7  -1   7        0.87      -11.42     23.43 o 
   8  -1   7       27.78        9.74     20.02 o 
   9  -1   7      157.39      158.09     28.95 o 
  10  -1   7        8.01        0.74     24.35 o 
 -11   0   7       16.40      -20.52     25.10 o 
 -10   0   7        7.37       -1.71     34.05 o 
  -9   0   7      273.02      279.83     24.44 o 
  -8   0   7      120.63       76.18     14.75 o 
  -7   0   7      302.25      303.60     17.77 o 
  -6   0   7      140.30      116.37     13.41 o 
  -5   0   7     3821.20     3513.09     52.60 o 
  -4   0   7     6037.01     6427.48     81.47 o 
  -3   0   7    12738.40    12806.14    146.46 o 
  -2   0   7      560.91      490.78     18.04 o 
  -1   0   7     1065.17     1488.59     33.28 o 
   0   0   7       16.11       -6.26      6.68 o 
   1   0   7     9442.95    10124.84    146.23 o 
   3   0   7      390.65      501.99     23.01 o 
   4   0   7     1141.55     1135.39     35.85 o 
   5   0   7      661.46      705.98     52.78 o 
   6   0   7       68.65       51.66     18.36 o 
   7   0   7       20.92      -17.74     15.31 o 
   8   0   7      271.51      348.42     36.25 o 
   9   0   7       28.49       60.12     25.93 o 
  10   0   7      311.94      380.28     40.73 o 
 -11   1   7       70.67       20.64     28.01 o 
 -10   1   7      484.25      587.56     36.22 o 
  -9   1   7      374.16      446.08     24.28 o 
  -8   1   7     1184.17     1363.87     48.56 o 
  -7   1   7      596.92      550.79     38.53 o 
  -6   1   7     1251.59     1088.45     27.39 o 
  -5   1   7     3142.83     3140.01     48.61 o 
  -4   1   7      244.33      247.30     12.49 o 
  -3   1   7     4540.54     4410.52     64.04 o 
  -2   1   7     3913.44     3504.36     91.94 o 
  -1   1   7     3254.20     3593.68     61.43 o 
   0   1   7      581.58      577.51     49.66 o 
   1   1   7       10.36       35.86      9.90 o 
   2   1   7      145.90      182.87     14.47 o 
   3   1   7      721.99      824.20     28.51 o 
   4   1   7     2156.29     2074.50     48.24 o 
   5   1   7     2245.56     2089.94     58.30 o 
   6   1   7      176.76      198.88     24.50 o 
   7   1   7      359.38      327.93     30.91 o 
   8   1   7       27.78       32.22     21.66 o 
   9   1   7      477.01      420.34     39.74 o 
  10   1   7      249.41      299.36     38.07 o 
 -11   2   7       34.43       21.65     28.07 o 
 -10   2   7     1390.67     1498.99     53.58 o 
  -9   2   7      836.04      772.49     37.76 o 
  -8   2   7      191.51      164.65     18.68 o 
  -7   2   7       20.97       19.99     10.02 o 
  -6   2   7       55.56       49.60      9.91 o 
  -5   2   7        3.03       15.00      6.88 o 
  -4   2   7        4.78        0.17      4.96 o 
  -3   2   7      946.80      999.51     29.14 o 
  -2   2   7       48.57       84.55     14.57 o 
  -1   2   7     3608.78     4029.33    145.84 o 
   0   2   7     7795.42     6499.70    100.54 o 
   1   2   7     1358.75     1254.29     32.32 o 
   2   2   7     1317.13     1198.01     37.91 o 
   3   2   7     7867.45     7815.70    100.81 o 
   4   2   7       28.17       40.31     11.49 o 
   5   2   7      863.99      895.42     39.43 o 
   6   2   7      223.82      273.15     27.53 o 
   7   2   7       77.98       70.85     22.33 o 
   8   2   7      491.88      530.03     39.88 o 
   9   2   7      107.13       93.15     28.00 o 
  10   2   7        1.03       -2.13     23.90 o 
 -11   3   7      230.96      227.03     28.81 o 
 -10   3   7       59.23       33.94     19.68 o 
  -9   3   7      344.59      353.89     39.31 o 
  -8   3   7      126.90      120.59     26.34 o 
  -7   3   7        2.44        1.63     13.46 o 
  -6   3   7       13.59      -14.47      9.65 o 
  -5   3   7       22.58       -1.92      6.02 o 
  -4   3   7     1015.56      844.08     29.25 o 
  -3   3   7      727.10      718.75     25.68 o 
  -2   3   7     3261.47     3266.37     60.50 o 
   0   3   7      828.71      746.79     19.00 o 
   1   3   7      535.97      572.74     17.94 o 
   2   3   7      582.72      630.00     19.41 o 
   3   3   7     1932.93     1826.31     35.17 o 
   4   3   7      149.73       48.57     45.67 o 
   5   3   7      806.80      642.91     35.42 o 
   6   3   7        0.02       15.07     17.36 o 
   7   3   7       10.17      -16.91     16.77 o 
   8   3   7       20.00       21.20     21.98 o 
   9   3   7        2.98       -2.84     22.64 o 
 -11   4   7      342.31      361.49     34.20 o 
 -10   4   7        2.43        1.50     16.95 o 
  -9   4   7      122.04      107.96     20.53 o 
  -8   4   7       65.84       95.49     18.62 o 
  -7   4   7      844.35      870.36     37.01 o 
  -6   4   7        3.13       32.15     14.25 o 
  -5   4   7     2098.17     1981.44     50.55 o 
  -4   4   7       21.34       31.79     11.07 o 
  -3   4   7     1379.22     1374.72     37.43 o 
  -2   4   7    12858.74    13412.13    190.96 o 
  -1   4   7      453.70      434.38     14.15 o 
   0   4   7       87.55      145.59     14.14 o 
   1   4   7        0.27       17.45      7.01 o 
   2   4   7     2075.75     2344.54     40.09 o 
   3   4   7      985.00     1062.57     37.74 o 
   4   4   7      133.68      180.60     21.49 o 
   5   4   7       72.24       86.70     19.11 o 
   6   4   7      281.89      190.69     30.57 o 
   7   4   7       44.93       85.61     23.66 o 
   8   4   7       36.69       -0.54     21.71 o 
   9   4   7        4.98       -6.70     35.62 o 
 -11   5   7       72.49       26.96     44.51 o 
 -10   5   7       55.41       89.07     21.72 o 
  -9   5   7      526.00      573.07     35.10 o 
  -8   5   7      856.90      947.27     40.83 o 
  -7   5   7       13.43       34.61     15.93 o 
  -6   5   7      717.45      714.17     32.93 o 
  -5   5   7     1242.29     1234.06     43.20 o 
  -4   5   7     3072.07     3552.69     71.44 o 
  -3   5   7    10604.09     9576.18    146.75 o 
  -2   5   7     1138.28     1030.26     32.58 o 
  -1   5   7       95.86      129.17      8.85 o 
   0   5   7      375.07      381.19     15.02 o 
   1   5   7     2830.17     3330.68     51.18 o 
   2   5   7     1359.97     1373.78     28.90 o 
   3   5   7      273.88      308.04     24.16 o 
   4   5   7      259.64      257.28     24.68 o 
   5   5   7      133.21      206.23     38.65 o 
   6   5   7     1227.80     1202.84     50.55 o 
   7   5   7      693.20      846.78     46.64 o 
   8   5   7       40.29       54.05     25.38 o 
   9   5   7        5.40      -32.07     21.38 o 
 -11   6   7       59.85       22.74     22.88 o 
 -10   6   7      229.57      290.73     30.95 o 
  -9   6   7        0.14        6.87     17.38 o 
  -8   6   7      168.25      184.68     23.63 o 
  -7   6   7     1299.93     1374.75     47.85 o 
  -6   6   7      358.05      411.46     28.45 o 
  -5   6   7      328.13      247.59     21.54 o 
  -4   6   7     1425.33     1504.74     44.28 o 
  -3   6   7     1689.74     1832.64     47.51 o 
  -2   6   7     1217.10     1122.76     34.98 o 
  -1   6   7     3816.35     3418.71     51.02 o 
   0   6   7     3652.19     3556.67     53.73 o 
   1   6   7       29.60       17.31     11.06 o 
   2   6   7      155.08      178.63     36.54 o 
   3   6   7      228.85      289.76     24.20 o 
   4   6   7      930.45      953.18     56.97 o 
   5   6   7     1288.65     1427.76     59.76 o 
   6   6   7     1272.11     1367.58     89.53 o 
   7   6   7      130.01       52.72     23.10 o 
   8   6   7       55.95       29.72     24.75 o 
   9   6   7       22.35       16.96     41.75 o 
 -11   7   7        7.27      -11.36     20.80 o 
 -10   7   7       24.96       13.30     21.06 o 
  -9   7   7      356.83      368.14     32.61 o 
  -8   7   7      292.94      272.42     44.72 o 
  -7   7   7      473.80      523.12     32.67 o 
  -6   7   7        5.87       -3.55     12.86 o 
  -5   7   7      949.58      870.68     36.68 o 
  -4   7   7       20.06        8.88     12.58 o 
  -3   7   7        1.44        7.46     11.55 o 
  -2   7   7      940.20      904.47     33.46 o 
  -1   7   7     1059.85     1272.99     27.85 o 
   0   7   7      576.94      520.49     19.42 o 
   1   7   7     4843.65     4976.55     71.23 o 
   2   7   7      685.88      578.93     44.57 o 
   3   7   7      473.69      550.85     31.00 o 
   4   7   7       53.54       13.44     15.61 o 
   5   7   7      345.25      266.77     28.84 o 
   6   7   7      158.80       90.34     20.06 o 
   7   7   7       72.60       34.14     25.57 o 
   8   7   7      211.10      159.99     31.39 o 
 -11   8   7       29.59       10.87     23.34 o 
 -10   8   7      103.10       77.03     24.98 o 
  -9   8   7      400.49      395.45     34.28 o 
  -8   8   7      180.13      128.46     41.81 o 
  -7   8   7       93.93       82.98     20.96 o 
  -6   8   7       28.12       -7.69     13.88 o 
  -5   8   7      840.07      942.72     39.86 o 
  -4   8   7      100.16       74.57     16.98 o 
  -3   8   7      370.08      376.28     25.22 o 
  -2   8   7      620.82      732.94     31.90 o 
  -1   8   7     1205.62     1354.10     30.34 o 
   0   8   7      902.48      877.29     24.71 o 
   1   8   7      902.79      935.93     35.31 o 
   2   8   7      787.76      673.96     33.02 o 
   3   8   7        3.74       29.51     15.68 o 
   4   8   7       39.29       37.01     21.85 o 
   5   8   7        8.70      -24.37     16.25 o 
   6   8   7      106.95      159.29     26.33 o 
   7   8   7       75.39       43.85     48.26 o 
   8   8   7       55.96       57.45     36.96 o 
 -10   9   7       85.28       89.35     28.57 o 
  -9   9   7        8.28      -12.08     18.27 o 
  -8   9   7      346.19      240.50     28.17 o 
  -7   9   7      490.56      466.49     33.80 o 
  -6   9   7       43.67       41.41     17.82 o 
  -5   9   7       56.14       90.75     27.06 o 
  -4   9   7      891.25      935.36     39.35 o 
  -3   9   7        0.03        1.10     17.99 o 
  -2   9   7      318.80      420.82     26.89 o 
  -1   9   7      252.74      228.57     28.99 o 
   0   9   7       61.39       75.92     11.30 o 
   1   9   7      425.79      449.43     27.22 o 
   2   9   7        0.02        3.30     13.08 o 
   3   9   7      213.79      252.76     34.76 o 
   4   9   7       15.83       24.40     17.81 o 
   5   9   7      108.40       41.55     22.15 o 
   6   9   7        2.91      -17.15     35.35 o 
   7   9   7        5.93      -44.52     38.06 o 
 -10  10   7      143.99      110.13     28.06 o 
  -9  10   7       74.94       49.08     23.25 o 
  -8  10   7      632.15      640.02     49.98 o 
  -7  10   7      378.75      453.28     34.78 o 
  -6  10   7       28.24       10.35     17.74 o 
  -5  10   7      407.24      348.73     28.70 o 
  -4  10   7       29.94        9.00     17.04 o 
  -3  10   7     1093.20     1303.36     54.71 o 
  -2  10   7     1686.60     1533.49     63.93 o 
  -1  10   7     1981.44     2010.94     53.78 o 
   0  10   7      509.90      554.95     47.04 o 
   1  10   7      566.34      508.08     29.97 o 
   2  10   7      789.41      889.84     40.12 o 
   3  10   7       66.10       76.06     19.89 o 
   4  10   7       70.75       60.41     21.75 o 
   5  10   7        2.76        4.56     18.77 o 
   6  10   7      201.26      201.40     32.17 o 
   7  10   7      211.86      180.52    107.64 o 
  -9  11   7      139.67      138.72     28.49 o 
  -8  11   7      340.14      315.66     75.76 o 
  -7  11   7       23.44        6.58     18.92 o 
  -6  11   7       32.77       -1.90     18.19 o 
  -5  11   7        9.52      -22.68     15.12 o 
  -4  11   7      445.80      487.87     32.59 o 
  -3  11   7      724.42      712.30     40.50 o 
  -2  11   7      902.27      880.59     50.25 o 
  -1  11   7      548.99      628.90     43.80 o 
   0  11   7      799.68      722.89     56.79 o 
   1  11   7     1158.45     1221.22     74.10 o 
   2  11   7        5.73        0.38     25.04 o 
   3  11   7      282.81      240.88     46.47 o 
   4  11   7       24.87       32.75     37.26 o 
   5  11   7      470.95      433.62     39.17 o 
   6  11   7      345.76      315.73     37.16 o 
  -9  12   7       10.35       -3.54     21.03 o 
  -8  12   7      128.29      135.63     28.22 o 
  -7  12   7      289.77      259.18     31.67 o 
  -6  12   7       40.68      -10.95     18.51 o 
  -5  12   7       68.50       47.31     20.35 o 
  -4  12   7       50.43       55.62     22.39 o 
  -3  12   7       66.17       67.62     19.31 o 
  -2  12   7      168.72      142.47     21.33 o 
  -1  12   7      152.67      169.78     34.55 o 
   0  12   7      286.86      353.95     45.20 o 
   1  12   7      860.39      798.77     65.89 o 
   2  12   7     1843.46     1863.29     94.85 o 
   3  12   7        0.87       18.42     18.31 o 
   4  12   7      431.88      382.03     36.49 o 
   5  12   7      504.12      452.41     63.33 o 
  -8  13   7        5.25      -26.86     19.23 o 
  -7  13   7        8.79       -3.85     20.89 o 
  -6  13   7       53.16       47.82     22.10 o 
  -5  13   7      163.29      196.84     52.51 o 
  -4  13   7       70.17       10.68     18.33 o 
  -3  13   7      143.07      158.56     24.85 o 
  -2  13   7      571.56      673.53     58.10 o 
  -1  13   7       52.56       26.82     33.24 o 
   0  13   7      502.83      567.91     57.39 o 
   1  13   7      618.31      539.61     58.52 o 
   2  13   7        1.71       18.02     34.73 o 
   3  13   7      437.13      457.01     59.71 o 
   4  13   7      107.42      116.32     27.80 o 
  -7  14   7        6.74      -19.39     21.46 o 
  -6  14   7       94.76       76.94     24.59 o 
  -5  14   7       16.07       -1.33     19.49 o 
  -4  14   7       41.94       33.05     20.99 o 
  -3  14   7      149.86      140.11     32.83 o 
  -2  14   7        0.57        3.09     30.33 o 
  -1  14   7        0.80       16.89     32.29 o 
   0  14   7        9.23      -32.71     30.09 o 
   1  14   7        2.06        7.43     37.17 o 
   2  14   7        9.89      -22.78     35.44 o 
   3  14   7       30.18       93.78     45.14 o 
  -6  15   7      295.90      306.40     36.20 o 
  -5  15   7      114.13      104.30     26.79 o 
  -4  15   7        4.78      -16.55     19.48 o 
  -3  15   7        9.14        9.81     33.72 o 
  -2  15   7      171.79      161.28     41.45 o 
  -1  15   7       42.25       69.93     37.23 o 
   0  15   7       80.28      150.99     43.89 o 
   1  15   7      291.34      343.42     56.43 o 
   2  15   7      118.30      114.89     47.40 o 
  -3  16   7      202.98      347.17     53.04 o 
  -2  16   7       63.85      133.98     45.02 o 
  -1  16   7       19.00       -9.99     36.28 o 
  -3 -15   8       28.72       90.51     39.31 o 
  -2 -15   8      191.17      152.30     28.63 o 
  -1 -15   8      332.56      407.17     51.86 o 
   0 -15   8      324.31      316.01     49.36 o 
   1 -15   8       31.57        4.34     17.90 o 
   2 -15   8       78.95       90.21     38.30 o 
   3 -15   8       44.66       30.98     35.20 o 
   4 -15   8       51.65        9.93     34.31 o 
  -4 -14   8       14.77       -0.65     30.27 o 
  -3 -14   8      169.52      169.91     37.29 o 
  -2 -14   8      673.44      706.99     43.31 o 
  -1 -14   8     1374.21     1486.27     82.24 o 
   0 -14   8      199.44      223.95     41.69 o 
   1 -14   8       20.14       34.55     31.28 o 
   2 -14   8       93.92      114.30     38.30 o 
   3 -14   8       91.15       90.09     37.11 o 
   4 -14   8       57.29       57.62     36.45 o 
   5 -14   8       17.02       51.44     35.15 o 
  -5 -13   8      189.35      215.03     45.20 o 
  -4 -13   8       46.55       55.13     33.36 o 
  -3 -13   8      383.34      411.02     40.59 o 
  -2 -13   8     1149.75     1226.57     67.58 o 
  -1 -13   8      173.58      217.53     39.31 o 
   0 -13   8        0.57       38.12     22.60 o 
   1 -13   8       51.00       58.81     29.50 o 
   2 -13   8        9.86       12.49     28.48 o 
   3 -13   8       66.46       74.16     33.78 o 
   4 -13   8       18.83        8.62     29.61 o 
   5 -13   8       53.59       46.68     33.48 o 
   6 -13   8      256.42      233.53     50.79 o 
  -6 -12   8      682.75      786.22     68.21 o 
  -5 -12   8        0.53       38.65     29.91 o 
  -4 -12   8       31.56       45.96     19.98 o 
  -3 -12   8      153.91      149.18     25.11 o 
  -2 -12   8       60.50      113.22     29.23 o 
  -1 -12   8      129.89      177.99     34.91 o 
   0 -12   8      220.79      158.42     32.35 o 
   1 -12   8        9.87       -4.52     24.02 o 
   2 -12   8      500.11      598.72     53.64 o 
   3 -12   8       85.36      103.47     33.84 o 
   4 -12   8       18.23       17.25     28.54 o 
   5 -12   8      364.32      381.92     32.36 o 
   6 -12   8      895.21      974.13     49.14 o 
   7 -12   8      275.27      304.26     33.64 o 
  -7 -11   8      508.97      536.57     61.13 o 
  -6 -11   8       36.02       35.62     29.85 o 
  -5 -11   8        2.61       -0.02     16.47 o 
  -4 -11   8      247.96      230.62     27.03 o 
  -3 -11   8       14.20       41.76     17.92 o 
  -2 -11   8       51.68       65.66     18.92 o 
  -1 -11   8       89.06       66.13     26.58 o 
   0 -11   8        0.87       -5.53     21.05 o 
   1 -11   8     1225.10     1325.29     72.49 o 
   2 -11   8      310.18      296.09     40.26 o 
   3 -11   8       68.28       91.76     31.46 o 
   4 -11   8      683.45      799.04     39.15 o 
   5 -11   8      722.45      753.28     77.10 o 
   6 -11   8       65.67       71.02     22.41 o 
   7 -11   8        2.75       13.47     28.04 o 
   8 -11   8        1.24       34.22     24.07 o 
  -8 -10   8       48.90       19.98     31.58 o 
  -7 -10   8       16.94       -3.98     26.17 o 
  -6 -10   8       19.79       38.77     29.14 o 
  -5 -10   8      990.84      841.33     41.34 o 
  -4 -10   8      298.75      311.97     27.75 o 
  -3 -10   8       87.80      100.45     19.74 o 
  -2 -10   8      150.02      187.58     32.71 o 
  -1 -10   8       12.58       14.14      9.59 o 
   0 -10   8      380.33      351.93     41.98 o 
   1 -10   8      523.11      534.02     46.74 o 
   2 -10   8        4.88       -5.00     20.87 o 
   3 -10   8        3.48       11.66     13.29 o 
   4 -10   8       61.76       11.05     15.31 o 
   5 -10   8       37.51       95.88     21.09 o 
   6 -10   8       31.11       11.36     20.90 o 
   7 -10   8        6.87        5.52     19.39 o 
   8 -10   8        0.41       16.74     22.52 o 
  -8  -9   8        0.24       -1.96     27.65 o 
  -7  -9   8       68.38       67.02     32.59 o 
  -6  -9   8     1513.19     1540.50     53.71 o 
  -5  -9   8     1106.07     1218.31     46.86 o 
  -4  -9   8        6.67       16.27     14.43 o 
  -3  -9   8      206.85      228.73     23.75 o 
  -2  -9   8      235.63      229.69     23.82 o 
  -1  -9   8      892.58     1149.75     44.06 o 
   0  -9   8     2607.21     2709.51     99.07 o 
   1  -9   8     1054.55     1110.91     63.04 o 
   2  -9   8       11.17       11.91     11.97 o 
   3  -9   8      203.03      216.34     20.33 o 
   4  -9   8      130.89      149.38     20.27 o 
   5  -9   8       62.75       50.34     17.24 o 
   6  -9   8        1.10       -3.60     17.50 o 
   7  -9   8       16.55       21.27     19.82 o 
   8  -9   8       66.73       25.84     19.24 o 
  -9  -8   8       30.55       24.92     32.71 o 
  -8  -8   8      133.99      108.41     35.32 o 
  -7  -8   8     1600.24     1789.26     89.62 o 
  -6  -8   8      480.86      583.67     34.13 o 
  -5  -8   8       15.48       37.97     15.41 o 
  -4  -8   8      230.27      187.54     31.55 o 
  -3  -8   8       16.93       12.31     13.76 o 
  -2  -8   8     2527.57     2653.97     96.99 o 
  -1  -8   8      638.00      675.62     33.55 o 
   0  -8   8      927.55      853.18     52.27 o 
   1  -8   8      642.38      764.82     43.17 o 
   2  -8   8     1834.67     1553.75     45.34 o 
   3  -8   8     2000.52     1871.29     50.55 o 
   4  -8   8        0.12      -11.53     14.69 o 
   5  -8   8      202.54      216.54     24.61 o 
   6  -8   8       11.35       38.75     18.58 o 
   7  -8   8      247.97      260.89     29.64 o 
   8  -8   8      390.58      450.41     53.28 o 
   9  -8   8      120.58      107.81     39.96 o 
  -9  -7   8       41.42       23.25     29.97 o 
  -8  -7   8      320.30      330.70     48.94 o 
  -7  -7   8        9.87       26.27     17.37 o 
  -6  -7   8      466.77      525.53     31.77 o 
  -5  -7   8      395.78      332.96     27.50 o 
  -4  -7   8        0.26       -8.22     12.43 o 
  -3  -7   8      592.02      572.63     30.89 o 
  -2  -7   8       88.85       84.37     29.20 o 
  -1  -7   8       11.40       15.10     17.36 o 
   0  -7   8     1336.27     1192.57     31.48 o 
   1  -7   8      900.04      921.93     30.25 o 
   2  -7   8      208.82      157.01     18.23 o 
   3  -7   8      488.06      431.68     25.67 o 
   4  -7   8       18.73        4.12     13.85 o 
   5  -7   8      128.69      118.84     19.94 o 
   6  -7   8      643.99      566.13     35.88 o 
   7  -7   8      204.20       67.56     64.34 o 
   8  -7   8       44.36       77.39     24.19 o 
   9  -7   8       58.51       34.97     33.60 o 
 -10  -6   8       87.81      107.28     37.17 o 
  -9  -6   8        0.35        5.89     26.40 o 
  -8  -6   8       62.48       36.18     18.28 o 
  -7  -6   8      243.85      283.30     26.57 o 
  -6  -6   8      172.04      165.47     24.56 o 
  -5  -6   8      206.87      270.13     23.55 o 
  -4  -6   8       59.53       44.20     14.71 o 
  -3  -6   8      787.21      892.78     51.44 o 
  -2  -6   8     1302.01     1351.76     42.98 o 
  -1  -6   8     1051.01      853.83     47.51 o 
   0  -6   8     1860.83     2067.50     46.50 o 
   1  -6   8      508.34      658.99     30.09 o 
   2  -6   8       31.53       30.21     12.25 o 
   3  -6   8      325.75      271.67     20.55 o 
   4  -6   8      105.88       69.61     24.20 o 
   5  -6   8      266.01      385.14     27.90 o 
   6  -6   8      212.85      281.40     30.71 o 
   7  -6   8       12.10      -13.08     16.48 o 
   8  -6   8        2.99       -7.40     18.85 o 
   9  -6   8       40.05       13.97     31.52 o 
 -10  -5   8       17.66      -18.85     24.62 o 
  -9  -5   8       47.84       50.19     28.48 o 
  -8  -5   8      103.09       78.83     19.97 o 
  -7  -5   8       27.77        5.72     13.87 o 
  -6  -5   8      394.11      353.28     26.63 o 
  -5  -5   8      130.66      144.99     19.23 o 
  -4  -5   8     3107.84     3272.11     71.84 o 
  -3  -5   8     1503.86     1708.24     91.07 o 
  -2  -5   8     4917.91     4831.92     91.81 o 
  -1  -5   8      828.34      891.02     21.20 o 
   0  -5   8      132.54      158.99     13.35 o 
   1  -5   8     1772.37     1691.37     40.22 o 
   2  -5   8      471.62      581.60     25.79 o 
   3  -5   8      742.36      912.82     33.79 o 
   4  -5   8      651.76      650.79     31.13 o 
   5  -5   8      807.85      912.20     38.84 o 
   6  -5   8      140.24      152.37     70.56 o 
   7  -5   8      103.85       93.61     21.71 o 
   8  -5   8      106.97      192.36     28.42 o 
   9  -5   8        1.71      -15.16     32.05 o 
 -11  -4   8       22.97       65.65     34.43 o 
 -10  -4   8       25.08        1.72     26.40 o 
  -9  -4   8        6.03       -9.25     16.23 o 
  -8  -4   8        5.19       -5.00     14.30 o 
  -7  -4   8      689.24      712.22     44.15 o 
  -6  -4   8     1189.70     1198.82     42.80 o 
  -5  -4   8      259.08      362.09     25.35 o 
  -4  -4   8     4049.78     3834.76    110.13 o 
  -3  -4   8     2336.23     2359.40     56.11 o 
  -2  -4   8      389.63      435.47     25.84 o 
  -1  -4   8      310.90      339.97     22.75 o 
   0  -4   8      116.39      119.10     11.38 o 
   1  -4   8     1651.13     1797.62     41.60 o 
   2  -4   8      286.85      283.37     20.25 o 
   3  -4   8      127.08      111.17     16.62 o 
   4  -4   8      599.74      859.98     80.58 o 
   5  -4   8        1.57       -6.35     12.13 o 
   6  -4   8      147.45      105.01     20.04 o 
   7  -4   8      349.53      316.47     30.23 o 
   8  -4   8        8.98      104.31     36.22 o 
   9  -4   8      129.63      124.13     27.12 o 
  10  -4   8       30.97       32.79     25.09 o 
 -11  -3   8       13.05      -16.29     25.57 o 
 -10  -3   8        2.47       -3.45     25.45 o 
  -9  -3   8       53.50       13.56     17.28 o 
  -8  -3   8      178.13      178.81     29.35 o 
  -7  -3   8     2098.52     2063.31     92.06 o 
  -6  -3   8     2219.29     2246.36     58.41 o 
  -5  -3   8     3628.23     3635.84    140.22 o 
  -4  -3   8        2.98        0.85     10.42 o 
  -3  -3   8     1131.15      833.23     30.71 o 
  -2  -3   8     6973.46     6700.77     83.42 o 
  -1  -3   8      155.67      156.81     12.48 o 
   0  -3   8     6542.75     6424.04    112.36 o 
   1  -3   8     4080.70     4195.63     73.29 o 
   2  -3   8     1247.80     1279.11     36.41 o 
   3  -3   8     2695.32     2455.70     56.39 o 
   4  -3   8      393.56      419.91     27.33 o 
   5  -3   8        7.64      -15.23     12.52 o 
   6  -3   8      147.08      147.40     25.69 o 
   7  -3   8        0.01       -7.30     16.44 o 
   8  -3   8      577.88      638.26     58.99 o 
   9  -3   8      138.51      166.34     29.65 o 
  10  -3   8       32.37       31.50     25.63 o 
 -10  -2   8      296.74      317.78     50.13 o 
  -9  -2   8       18.77        9.40     16.23 o 
  -8  -2   8      946.30     1031.68     41.59 o 
  -7  -2   8      501.22      520.41     29.91 o 
  -6  -2   8      456.83      407.77     26.08 o 
  -5  -2   8      611.77      550.30     31.46 o 
  -4  -2   8        4.64        3.02      5.79 o 
  -3  -2   8     1574.65     1766.07     30.18 o 
  -2  -2   8     6439.35     7104.89    104.78 o 
  -1  -2   8       13.80       11.25      7.95 o 
   0  -2   8      259.48      253.61     22.09 o 
   1  -2   8     1504.57     1228.13     88.87 o 
   2  -2   8     6616.27     6502.43    105.66 o 
   3  -2   8     1504.65     1570.56     43.49 o 
   4  -2   8      138.29      139.69     23.49 o 
   5  -2   8      531.77      628.82     32.53 o 
   6  -2   8       12.98       18.49     15.30 o 
   7  -2   8      615.40      419.42     45.61 o 
   8  -2   8      518.15      582.69     39.59 o 
   9  -2   8      123.39      104.07     27.96 o 
  10  -2   8       58.96       49.48     26.71 o 
 -11  -1   8       72.32       55.19     33.42 o 
 -10  -1   8      216.38      215.03     38.95 o 
  -9  -1   8      424.13      424.20     31.16 o 
  -8  -1   8        9.29       21.95     16.18 o 
  -7  -1   8       47.52       43.70     11.15 o 
  -6  -1   8      396.44      383.86     32.17 o 
  -5  -1   8       92.83       94.64      9.90 o 
  -4  -1   8      415.42      462.96     18.35 o 
  -3  -1   8      273.27      185.25     18.17 o 
  -2  -1   8     3477.59     4037.52     67.30 o 
  -1  -1   8     1704.33     1585.03     35.75 o 
   0  -1   8     3621.32     3580.96     63.38 o 
   1  -1   8     2962.67     3149.37     80.19 o 
   2  -1   8      128.66      118.46     14.41 o 
   3  -1   8      536.90      434.63     24.13 o 
   4  -1   8     1686.97     1719.87     46.81 o 
   5  -1   8       35.86       46.41     15.01 o 
   6  -1   8      169.96      245.72     37.64 o 
   7  -1   8      334.66      290.40     28.66 o 
   8  -1   8       69.96       21.16     20.99 o 
   9  -1   8      210.23      262.01     33.83 o 
  10  -1   8      296.42      340.27     39.55 o 
 -11   0   8       12.53       30.03     29.79 o 
 -10   0   8       44.24       21.53     28.07 o 
  -9   0   8      188.80      132.16     21.05 o 
  -8   0   8      439.16      405.33     21.70 o 
  -7   0   8     1547.95     1505.72     71.72 o 
  -6   0   8       15.66       10.13      8.56 o 
  -5   0   8       41.97       38.41      8.42 o 
  -4   0   8     2371.35     2165.84     40.71 o 
  -3   0   8     1120.74     1415.64     27.28 o 
  -2   0   8     2387.55     2266.84     46.50 o 
  -1   0   8     1807.86     1686.33     37.89 o 
   0   0   8    10663.80    10425.81    151.09 o 
   1   0   8       75.47       82.56     13.35 o 
   2   0   8        2.59       -3.39      8.94 o 
   3   0   8     2020.14     2090.49    124.17 o 
   4   0   8      310.00      258.86     21.20 o 
   5   0   8       37.90       37.61     14.14 o 
   6   0   8        7.49        2.94     15.76 o 
   7   0   8       24.71        9.99     17.89 o 
   8   0   8      430.97      478.42     69.81 o 
   9   0   8      676.49      689.95     46.67 o 
  10   0   8      154.33      185.29     33.89 o 
 -11   1   8      158.42      179.41     39.07 o 
 -10   1   8       63.78       27.83     28.96 o 
  -9   1   8      244.84      318.43     26.74 o 
  -8   1   8       17.48       21.09     10.11 o 
  -7   1   8      536.09      562.32     22.70 o 
  -6   1   8      236.13      247.80     15.03 o 
  -5   1   8      471.35      593.80     19.51 o 
  -4   1   8     2398.76     2291.59     37.92 o 
  -3   1   8     1509.67     1929.06     42.08 o 
  -2   1   8       68.70       87.59     10.87 o 
  -1   1   8      881.02     1066.57     53.37 o 
   0   1   8        5.88       12.55      8.88 o 
   1   1   8      159.00      246.59     16.79 o 
   2   1   8     1772.00     1494.12     52.09 o 
   3   1   8        6.01        6.33     11.02 o 
   4   1   8       38.83       16.76     11.31 o 
   5   1   8      543.59      594.55     34.30 o 
   6   1   8      297.04      381.81     30.24 o 
   7   1   8      249.42      270.20     29.08 o 
   8   1   8      727.50      741.14     45.11 o 
   9   1   8      200.97      174.73     31.49 o 
 -11   2   8      380.16      375.12     50.43 o 
 -10   2   8       39.52       30.86     19.34 o 
  -9   2   8       67.94       64.58     17.82 o 
  -8   2   8        4.23       11.23     17.87 o 
  -7   2   8      864.98     1002.54     37.57 o 
  -6   2   8      437.33      411.41     18.16 o 
  -5   2   8     3137.96     3501.13     56.44 o 
  -4   2   8     4390.01     3936.57     55.75 o 
  -3   2   8      552.49      507.76     22.22 o 
  -2   2   8      430.93      274.40     16.99 o 
  -1   2   8      154.74      175.52     14.27 o 
   0   2   8     2887.40     3028.37     82.60 o 
   1   2   8      671.85      590.21     32.23 o 
   2   2   8      162.96      216.10     16.38 o 
   3   2   8     7103.07     7074.62     95.04 o 
   4   2   8     1347.23     1306.02     63.21 o 
   5   2   8     1315.84     1261.06     47.02 o 
   6   2   8      269.74      383.05     31.39 o 
   7   2   8      423.84      371.96     53.91 o 
   8   2   8        0.10      -18.91     20.45 o 
   9   2   8       20.19       25.07     34.16 o 
 -11   3   8      142.18      197.49     41.98 o 
 -10   3   8       12.00       28.55     18.92 o 
  -9   3   8        0.58      -21.26     14.17 o 
  -8   3   8        8.97        7.62     14.25 o 
  -7   3   8     5750.21     5679.23    104.86 o 
  -6   3   8     2143.30     2062.24     52.48 o 
  -5   3   8      133.04      157.65     17.04 o 
  -4   3   8     1004.90     1004.07     32.52 o 
  -3   3   8     1771.94     1851.94     44.10 o 
  -2   3   8      906.82     1030.04     45.43 o 
  -1   3   8      319.79      350.82     19.53 o 
   0   3   8      438.89      468.37     29.50 o 
   1   3   8     1124.53     1005.30     24.89 o 
   2   3   8     2127.50     2035.16     67.88 o 
   3   3   8     7354.78     7705.85    171.72 o 
   4   3   8     1935.79     2030.92     56.98 o 
   5   3   8        1.80      -14.04     13.76 o 
   6   3   8        2.90       12.88     18.42 o 
   7   3   8        4.36       -4.50     18.22 o 
   8   3   8       72.38       49.12     24.69 o 
   9   3   8       56.91       60.41     27.95 o 
 -11   4   8       77.64       80.17     41.30 o 
 -10   4   8        7.18        6.45     17.51 o 
  -9   4   8       39.69       19.83     16.58 o 
  -8   4   8       97.21      190.91     63.42 o 
  -7   4   8      126.86      138.36     19.86 o 
  -6   4   8      220.49      240.25     27.03 o 
  -5   4   8      369.53      420.35     39.69 o 
  -4   4   8      286.70      191.42     20.96 o 
  -3   4   8      562.78      776.12     29.64 o 
  -2   4   8     1930.74     2127.15     69.34 o 
  -1   4   8     4809.05     4362.59    108.83 o 
   0   4   8     1338.08     1537.86     30.51 o 
   1   4   8     2619.03     3138.47     54.27 o 
   2   4   8     5091.21     5199.84     73.57 o 
   3   4   8       87.76       36.06     13.84 o 
   4   4   8       13.86        9.11     15.31 o 
   5   4   8       95.91      174.48     36.99 o 
   6   4   8      128.07      132.65     42.76 o 
   7   4   8       95.33      126.73     27.35 o 
   8   4   8        2.28       -4.19     21.65 o 
   9   4   8        0.32      -11.91     24.53 o 
 -11   5   8      186.64      175.78     29.06 o 
 -10   5   8      118.24      101.04     25.87 o 
  -9   5   8       89.18       71.12     20.79 o 
  -8   5   8       45.83       66.67     18.48 o 
  -7   5   8      381.16      365.28     39.13 o 
  -6   5   8      383.36      437.05     28.23 o 
  -5   5   8     3812.87     4023.54     81.22 o 
  -4   5   8     1156.13     1138.40     38.19 o 
  -3   5   8      985.43      991.77     34.88 o 
  -2   5   8      962.39     1326.96     53.58 o 
  -1   5   8      258.68      208.78     11.77 o 
   0   5   8     2526.06     2411.52     41.30 o 
   1   5   8     1122.99     1163.14     30.08 o 
   2   5   8       61.84       59.34     14.44 o 
   3   5   8        2.99        2.85     12.40 o 
   4   5   8      420.78      522.91     49.42 o 
   5   5   8     1178.54     1268.14     61.01 o 
   6   5   8        4.10       -9.66     39.28 o 
   7   5   8       10.06      -27.53     18.36 o 
   8   5   8        5.26       -8.91     25.01 o 
   9   5   8       46.25       58.23     28.03 o 
 -11   6   8       52.28       74.86     24.71 o 
 -10   6   8      309.84      352.65     64.97 o 
  -9   6   8      613.86      565.17     86.41 o 
  -8   6   8        3.60       11.52     15.79 o 
  -7   6   8       15.48       -0.59     14.25 o 
  -6   6   8     1485.61     1537.53     48.82 o 
  -5   6   8      990.70     1151.06     41.37 o 
  -4   6   8        4.99        9.83     12.87 o 
  -3   6   8      866.29      840.68     33.51 o 
  -2   6   8      297.88      284.02     27.95 o 
  -1   6   8      668.82      724.70     20.36 o 
   0   6   8       10.40       -7.28      6.92 o 
   1   6   8      103.24      122.16     11.97 o 
   2   6   8      117.47      175.99     25.24 o 
   3   6   8     3107.93     3067.03     72.35 o 
   4   6   8      487.65      412.84     29.77 o 
   5   6   8      305.31      287.17     30.00 o 
   6   6   8        3.02       -0.64     13.54 o 
   7   6   8        0.10      -18.79     20.00 o 
   8   6   8      144.12      138.92     58.28 o 
 -11   7   8      234.55      222.05     31.55 o 
 -10   7   8      631.88      762.09     45.61 o 
  -9   7   8      604.14      654.21     39.57 o 
  -8   7   8      162.46      139.97     23.53 o 
  -7   7   8      334.03      225.24     24.62 o 
  -6   7   8        8.46        5.94     16.12 o 
  -5   7   8     1208.72     1035.02     40.76 o 
  -4   7   8       40.23       31.39     14.49 o 
  -3   7   8     1198.91     1100.19     39.00 o 
  -2   7   8      690.03      660.74     40.85 o 
  -1   7   8     1883.75     1810.08     35.16 o 
   0   7   8      244.79      426.08     18.21 o 
   1   7   8       48.77       58.37     14.52 o 
   2   7   8      708.01      647.59     31.92 o 
   3   7   8       90.44       70.88     17.78 o 
   4   7   8     1671.49     1665.56     55.11 o 
   5   7   8      879.90      862.62     94.61 o 
   6   7   8       22.00       22.51     20.87 o 
   7   7   8      108.04       71.31     25.87 o 
   8   7   8       49.47      -19.04     25.19 o 
 -11   8   8      315.00      352.33     38.11 o 
 -10   8   8       67.44       51.80     23.23 o 
  -9   8   8      171.20      191.71     47.87 o 
  -8   8   8        5.67      -22.97     15.77 o 
  -7   8   8       96.82      163.27     30.74 o 
  -6   8   8       16.86       37.22     16.48 o 
  -5   8   8     1508.74     1623.33     61.94 o 
  -4   8   8     1025.29     1120.19     42.02 o 
  -3   8   8     1183.06     1235.04     42.66 o 
  -2   8   8     5324.68     5479.21    140.46 o 
  -1   8   8     2226.57     2500.29     59.34 o 
   0   8   8      112.26      161.81     13.28 o 
   1   8   8      301.80      296.51     23.19 o 
   2   8   8        2.57       -1.03     13.48 o 
   3   8   8     1256.35     1241.30     88.25 o 
   4   8   8     1287.83     1281.63     49.90 o 
   5   8   8       74.20       42.57     21.20 o 
   6   8   8      125.62      162.05     29.07 o 
   7   8   8        1.82      -42.54     28.43 o 
 -10   9   8        1.00      -14.01     21.55 o 
  -9   9   8       15.91      -16.34     32.17 o 
  -8   9   8        1.11       -3.35     18.03 o 
  -7   9   8       43.55       30.64     19.24 o 
  -6   9   8       23.04       23.19     30.66 o 
  -5   9   8        7.10      -18.72     13.22 o 
  -4   9   8      481.73      488.43     30.98 o 
  -3   9   8     1218.59     1146.69     42.65 o 
  -2   9   8     1236.80     1230.68     56.38 o 
  -1   9   8        6.08       27.39     13.68 o 
   0   9   8       74.52       55.54     26.76 o 
   1   9   8       82.31       37.76     14.73 o 
   2   9   8      168.47      140.77     22.21 o 
   3   9   8     1052.40     1105.37     45.54 o 
   4   9   8        4.10       -3.81     17.42 o 
   5   9   8       77.52       92.75     23.69 o 
   6   9   8       87.89       44.69     28.07 o 
   7   9   8       98.08       52.49     25.99 o 
 -10  10   8       45.31       23.92     23.89 o 
  -9  10   8        3.38        1.87     20.12 o 
  -8  10   8        1.76       -3.61     18.63 o 
  -7  10   8      201.56      203.16     35.15 o 
  -6  10   8      329.01      321.77     28.98 o 
  -5  10   8        0.93       11.52     17.57 o 
  -4  10   8     2316.92     2255.90     71.96 o 
  -3  10   8     1017.34      992.08     41.28 o 
  -2  10   8      413.67      333.25     26.79 o 
  -1  10   8      746.09      744.46     46.83 o 
   0  10   8       29.83        2.26     22.60 o 
   1  10   8       37.24       44.78     29.79 o 
   2  10   8      300.47      425.29     39.93 o 
   3  10   8       12.67       -0.89     17.78 o 
   4  10   8        7.04        4.17     18.15 o 
   5  10   8     1391.39     1470.08     59.91 o 
   6  10   8      303.14      299.09     43.29 o 
  -9  11   8      180.38      257.21     33.87 o 
  -8  11   8      430.94      379.20     35.99 o 
  -7  11   8        1.25       -5.06     18.88 o 
  -6  11   8      387.11      411.39     37.46 o 
  -5  11   8      250.32      204.24     26.15 o 
  -4  11   8      383.96      405.28     29.96 o 
  -3  11   8       20.94       61.84     18.55 o 
  -2  11   8        7.53       -8.10     14.02 o 
  -1  11   8       77.75       30.45     28.72 o 
   0  11   8        1.85       16.89     27.30 o 
   1  11   8      234.62      251.55     43.17 o 
   2  11   8      107.80       85.69     38.48 o 
   3  11   8      383.80      387.78     61.01 o 
   4  11   8     2267.84     2461.78     75.39 o 
   5  11   8      955.16     1059.62     53.94 o 
  -9  12   8       58.73       95.50     28.10 o 
  -8  12   8       94.61      116.07     27.54 o 
  -7  12   8       20.64       -0.18     20.45 o 
  -6  12   8        9.89        6.61     19.64 o 
  -5  12   8        2.00       -7.13     27.47 o 
  -4  12   8        0.28      -14.97     16.09 o 
  -3  12   8        2.95       -0.12     20.22 o 
  -2  12   8       25.05       22.88     15.97 o 
  -1  12   8      187.20      167.46     35.92 o 
   0  12   8     1189.05     1324.93     77.31 o 
   1  12   8      144.29      116.14     39.72 o 
   2  12   8      293.54      324.16     51.44 o 
   3  12   8      351.80      391.24     56.43 o 
   4  12   8      433.95      408.12     37.48 o 
   5  12   8       18.95        0.41     22.31 o 
  -8  13   8       12.86       12.67     23.25 o 
  -7  13   8      143.77      159.58     28.68 o 
  -6  13   8      156.29       98.61     25.78 o 
  -5  13   8       57.34       23.83     19.87 o 
  -4  13   8      543.13      591.90     38.70 o 
  -3  13   8      169.08      192.44     33.54 o 
  -2  13   8      185.18      164.84     39.72 o 
  -1  13   8      599.00      710.64     62.92 o 
   0  13   8      342.81      238.76     45.85 o 
   1  13   8       19.58       35.86     35.86 o 
   2  13   8       22.78       48.82     39.13 o 
   3  13   8      118.05       78.14     44.30 o 
   4  13   8        2.82      -21.35     41.87 o 
  -7  14   8      289.60      310.63     35.73 o 
  -6  14   8      159.36      129.27     27.79 o 
  -5  14   8        2.89      -18.89     29.44 o 
  -4  14   8        0.30      -16.22     18.59 o 
  -3  14   8       46.87       78.85     35.50 o 
  -2  14   8      419.74      584.51     59.71 o 
  -1  14   8      331.51      388.08     52.51 o 
   0  14   8        9.88       20.22     34.19 o 
   1  14   8       15.24        3.45     35.98 o 
   2  14   8      217.33      139.99     50.37 o 
  -5  15   8        3.14      -30.41     20.28 o 
  -3  15   8      159.20      125.48     43.83 o 
  -2  15   8       53.49       43.05     37.29 o 
  -1  15   8       23.14        9.87     35.15 o 
   0  15   8        1.73      -23.79     36.45 o 
   1  15   8      102.63      117.09     47.46 o 
  -2 -15   9      147.65      166.63     40.97 o 
  -1 -15   9       92.37       85.40     35.92 o 
   0 -15   9       29.76       24.38     30.86 o 
   1 -15   9       48.45       94.55     38.77 o 
   2 -15   9        6.82       11.77     33.06 o 
   3 -15   9      224.16      155.09     46.27 o 
  -4 -14   9       37.00       34.73     33.78 o 
  -3 -14   9      211.22      300.67     33.41 o 
  -2 -14   9        3.81       27.65     28.96 o 
  -1 -14   9       59.81       91.16     34.02 o 
   0 -14   9      144.27       53.94     22.42 o 
   1 -14   9       65.29       58.28     33.24 o 
   2 -14   9      478.88      540.02     60.24 o 
   3 -14   9      185.61      218.01     45.61 o 
   4 -14   9       22.00       42.28     34.85 o 
  -5 -13   9       13.73       13.02     33.18 o 
  -4 -13   9      320.41      389.24     35.81 o 
  -3 -13   9       20.49       38.31     21.92 o 
  -2 -13   9      211.01      191.74     28.75 o 
  -1 -13   9      206.96      208.49     39.96 o 
   0 -13   9       83.68       83.73     32.17 o 
   1 -13   9       29.57       41.63     29.38 o 
   2 -13   9       27.97       47.63     31.34 o 
   3 -13   9       29.10        4.22     28.01 o 
   4 -13   9      122.75      134.40     39.90 o 
   5 -13   9      205.07      218.66     47.28 o 
   6 -13   9       16.90       28.31     34.31 o 
  -6 -12   9        1.62       29.26     34.02 o 
  -5 -12   9      167.47      102.17     36.99 o 
  -4 -12   9       81.38      120.42     24.44 o 
  -3 -12   9     1027.73     1040.98     48.74 o 
  -2 -12   9      267.55      310.40     31.54 o 
  -1 -12   9        3.44       19.39     23.85 o 
   0 -12   9        0.53       -2.56     23.13 o 
   1 -12   9       49.87       70.71     30.21 o 
   2 -12   9       56.59       35.20     28.19 o 
   3 -12   9       63.70       36.63     28.78 o 
   4 -12   9       41.30       16.95     29.44 o 
   5 -12   9        3.22       -7.97     30.33 o 
   6 -12   9       49.51       55.07     36.69 o 
  -7 -11   9        3.10      -21.59     27.95 o 
  -6 -11   9      100.31       96.69     37.05 o 
  -5 -11   9      210.15      277.93     28.99 o 
  -4 -11   9     1148.02     1125.42     48.82 o 
  -3 -11   9      530.74      560.35     36.53 o 
  -2 -11   9      241.77      245.99     27.47 o 
  -1 -11   9       26.52       24.32     21.47 o 
   0 -11   9      415.86      446.07     46.33 o 
   1 -11   9       83.00       66.19     27.89 o 
   2 -11   9      104.25       65.95     28.96 o 
   3 -11   9      175.62      199.22     39.31 o 
   4 -11   9        7.43      -13.50     26.40 o 
   5 -11   9      823.49      996.66     45.85 o 
   6 -11   9      488.76      549.08     73.23 o 
   7 -11   9       46.85       40.31     23.43 o 
  -8 -10   9        0.02       -2.08     30.63 o 
  -7 -10   9      168.70      166.45     40.56 o 
  -6 -10   9        2.71       -8.17     16.26 o 
  -5 -10   9     1147.64     1265.01     50.32 o 
  -4 -10   9       33.80       41.85     18.36 o 
  -3 -10   9      177.75      127.80     21.88 o 
  -2 -10   9      665.98      688.57     37.05 o 
  -1 -10   9     1930.65     1749.12     80.16 o 
   0 -10   9      268.21      202.01     35.20 o 
   1 -10   9      222.04      243.88     37.64 o 
   2 -10   9        1.90       17.90     24.08 o 
   3 -10   9      124.51      159.85     35.74 o 
   4 -10   9      572.00      581.50     56.05 o 
   5 -10   9     1099.10     1084.85     46.56 o 
   6 -10   9      121.87      140.37     33.45 o 
   7 -10   9        0.08       12.39     20.78 o 
   8 -10   9       24.21       17.68     22.67 o 
  -8  -9   9       59.16       63.27     35.15 o 
  -7  -9   9       70.64      112.04     35.09 o 
  -6  -9   9        9.82        3.71     17.00 o 
  -5  -9   9      271.40      284.27     27.73 o 
  -4  -9   9        1.48       14.33     15.26 o 
  -3  -9   9      888.82     1059.05     43.46 o 
  -2  -9   9      857.24      776.11     55.01 o 
  -1  -9   9     2104.04     2114.54     86.76 o 
   0  -9   9      129.13      118.99     29.26 o 
   1  -9   9      479.87      535.15     48.11 o 
   2  -9   9       15.67        3.21     20.93 o 
   3  -9   9        4.83       -4.57     12.21 o 
   4  -9   9       17.55       28.31     15.63 o 
   5  -9   9       39.77       63.49     24.53 o 
   6  -9   9      607.13      590.77     38.08 o 
   7  -9   9      331.10      335.31     33.31 o 
   8  -9   9        1.47        3.55     22.11 o 
  -9  -8   9       27.16       24.14     31.70 o 
  -8  -8   9       10.95        6.48     27.06 o 
  -7  -8   9      353.19      341.51     30.50 o 
  -6  -8   9      391.76      394.15     31.00 o 
  -5  -8   9      414.93      386.63     29.62 o 
  -4  -8   9     1546.65     1540.93     51.31 o 
  -3  -8   9     1586.80     1834.33     55.84 o 
  -2  -8   9       64.13       31.01     15.01 o 
  -1  -8   9      371.02      407.35     40.14 o 
   0  -8   9      304.72      373.16     39.78 o 
   1  -8   9       28.21       38.53     23.49 o 
   2  -8   9        2.02      -12.87     11.03 o 
   3  -8   9        3.45       -2.06     11.77 o 
   4  -8   9        6.23        7.10     14.39 o 
   5  -8   9       67.97       58.49     18.93 o 
   6  -8   9      685.34      671.33     39.29 o 
   7  -8   9      464.44      517.29     38.12 o 
   8  -8   9        0.74       21.73     16.95 o 
  -9  -7   9        9.02       25.04     29.97 o 
  -8  -7   9      684.95      730.80     61.67 o 
  -7  -7   9      947.89     1107.96     46.83 o 
  -6  -7   9       15.31      -17.73     12.24 o 
  -5  -7   9        1.62       -4.78     13.33 o 
  -4  -7   9      683.82      706.76     34.69 o 
  -3  -7   9     1034.29     1149.39     61.13 o 
  -2  -7   9      404.65      414.11     27.59 o 
  -1  -7   9      285.08      230.97     30.98 o 
   0  -7   9     1457.62     1453.26     67.67 o 
   1  -7   9        6.87       28.22     11.33 o 
   2  -7   9     1126.18     1162.34     37.65 o 
   3  -7   9      160.72      279.26     22.53 o 
   4  -7   9      912.85      890.29     37.10 o 
   5  -7   9     1267.02     1389.17     82.36 o 
   6  -7   9       86.51       73.68     20.52 o 
   7  -7   9        8.40       10.74     18.53 o 
   8  -7   9       30.58       51.56     23.79 o 
   9  -7   9       14.88       -9.93     31.34 o 
 -10  -6   9        8.02       46.68     32.35 o 
  -9  -6   9       37.50       25.15     30.33 o 
  -8  -6   9      813.06      938.94     44.34 o 
  -7  -6   9      410.91      387.85     30.26 o 
  -6  -6   9       25.26       45.32     16.51 o 
  -5  -6   9      322.40      369.28     46.33 o 
  -4  -6   9      125.02      142.10     42.46 o 
  -3  -6   9      941.91      951.28     41.33 o 
  -2  -6   9       94.07       43.69     14.63 o 
  -1  -6   9        0.25        1.31     16.41 o 
   0  -6   9     3027.19     3286.25     65.53 o 
   1  -6   9     1104.76     1233.20     35.07 o 
   2  -6   9      107.24       85.73     14.40 o 
   3  -6   9        1.42      -16.05     10.70 o 
   4  -6   9      157.20      165.31     34.13 o 
   5  -6   9        9.74       -2.69     14.48 o 
   6  -6   9      679.05      752.90     39.60 o 
   7  -6   9      361.88      349.07     46.44 o 
   8  -6   9        1.74      -19.12     19.40 o 
   9  -6   9        7.76        9.22     32.17 o 
 -10  -5   9      169.80      203.79     43.41 o 
  -9  -5   9       20.42       27.89     19.23 o 
  -8  -5   9      522.94      656.58     38.32 o 
  -7  -5   9      264.74      334.31     28.38 o 
  -6  -5   9     1919.93     1915.17     56.60 o 
  -5  -5   9       55.15       45.34     15.52 o 
  -4  -5   9        0.04       -1.50      6.92 o 
  -3  -5   9     1039.15      960.10     36.62 o 
  -2  -5   9      886.42      894.85     34.84 o 
  -1  -5   9     1829.89     1877.51     72.37 o 
   0  -5   9    14711.55    15062.61    209.91 o 
   1  -5   9     2450.62     2168.36     61.97 o 
   2  -5   9      222.71      251.35     34.82 o 
   3  -5   9      136.10      173.37     18.64 o 
   4  -5   9       21.67       27.73     14.98 o 
   5  -5   9       42.50       21.26     15.92 o 
   6  -5   9       87.54       59.03     18.00 o 
   7  -5   9       31.18       30.57     19.28 o 
   8  -5   9      185.76      257.79     44.30 o 
   9  -5   9       69.17       63.33     38.00 o 
 -10  -4   9       49.03       46.44     29.79 o 
  -9  -4   9      134.65      133.66     24.07 o 
  -8  -4   9      186.02      181.78     24.35 o 
  -7  -4   9      590.23      568.02     41.18 o 
  -6  -4   9     2630.33     2807.30     92.06 o 
  -5  -4   9      808.92      764.96     89.35 o 
  -4  -4   9      825.09      799.33     33.97 o 
  -3  -4   9      108.37      147.87     17.51 o 
  -2  -4   9     1279.66     1582.19     64.46 o 
  -1  -4   9     2754.09     2640.24     48.04 o 
   0  -4   9      859.47     1012.63     29.01 o 
   1  -4   9        4.04       33.32     16.23 o 
   2  -4   9       94.20       86.82     14.78 o 
   3  -4   9      154.07      147.71     18.50 o 
   4  -4   9      620.63      571.30     31.32 o 
   5  -4   9       84.63      114.00     42.04 o 
   6  -4   9      205.89      200.11     24.62 o 
   7  -4   9       68.64      133.93     23.82 o 
   8  -4   9      857.74     1029.62     70.53 o 
   9  -4   9      100.50       75.01     25.70 o 
 -10  -3   9        7.06        0.82     18.95 o 
  -9  -3   9      224.86      252.34     27.46 o 
  -8  -3   9      767.76      886.69     40.96 o 
  -7  -3   9       67.57       40.16     16.48 o 
  -6  -3   9      260.85      243.96     22.95 o 
  -5  -3   9     1920.71     1814.34    218.57 o 
  -4  -3   9      434.77      331.11     25.90 o 
  -3  -3   9       42.60       61.21     24.68 o 
  -2  -3   9     2939.96     2953.36     51.07 o 
  -1  -3   9      604.54      464.55     19.09 o 
   0  -3   9      830.03      739.20     48.14 o 
   1  -3   9      261.19      280.27     19.61 o 
   2  -3   9     2751.10     3185.39     65.33 o 
   3  -3   9      211.62      243.54     20.93 o 
   4  -3   9       25.98        8.74     15.16 o 
   5  -3   9      474.27      581.89     45.20 o 
   6  -3   9      451.50      444.54     31.46 o 
   7  -3   9     1376.29     1606.51     81.23 o 
   8  -3   9      513.01      530.93     56.79 o 
   9  -3   9       13.27       13.82     23.55 o 
 -10  -2   9        0.04      -24.92     24.44 o 
  -9  -2   9      219.54      196.45     25.05 o 
  -8  -2   9      121.48      143.55     21.35 o 
  -7  -2   9     1611.12     1556.78     49.25 o 
  -6  -2   9      883.71      887.91     47.93 o 
  -5  -2   9        0.72       -4.37     10.03 o 
  -4  -2   9      610.15      511.80     29.38 o 
  -3  -2   9        2.10        3.22      5.79 o 
  -2  -2   9        0.45        8.80      9.51 o 
  -1  -2   9     3365.46     3159.87     61.76 o 
   0  -2   9        2.75        5.92     13.92 o 
   1  -2   9     1182.41     1008.63     32.44 o 
   2  -2   9      820.74      932.40     33.69 o 
   3  -2   9     1689.19     1803.73     48.09 o 
   4  -2   9       19.09        7.36     13.27 o 
   5  -2   9      895.22      817.60     39.46 o 
   6  -2   9     1035.19     1075.25     71.48 o 
   7  -2   9      398.35      513.44     50.37 o 
   8  -2   9        4.87      -12.82     20.78 o 
   9  -2   9        0.38       -1.99     21.98 o 
 -11  -1   9      155.72      266.59     45.49 o 
 -10  -1   9        6.02       -7.49     24.92 o 
  -9  -1   9        2.00      -11.94     15.19 o 
  -8  -1   9      455.75      449.96     29.65 o 
  -7  -1   9        5.38       -8.43      9.56 o 
  -6  -1   9      545.55      535.24     27.99 o 
  -5  -1   9     1756.78     1683.84     32.91 o 
  -4  -1   9      215.14      196.15     12.32 o 
  -3  -1   9     1525.34     1684.38     35.85 o 
  -2  -1   9      153.14      156.89     16.68 o 
  -1  -1   9     5638.99     5599.19     90.24 o 
   0  -1   9       93.98      136.65     14.11 o 
   1  -1   9      343.73      326.13     20.54 o 
   2  -1   9     7252.60     7121.76    115.61 o 
   3  -1   9       10.70       50.87     14.15 o 
   4  -1   9      403.37      375.27     26.58 o 
   5  -1   9       98.07      110.04     19.66 o 
   6  -1   9      192.19      140.88     34.97 o 
   7  -1   9       33.27       14.33     19.40 o 
   8  -1   9        6.21       24.60     21.93 o 
   9  -1   9      115.93      114.41     28.89 o 
 -11   0   9       14.75       33.78     30.86 o 
 -10   0   9        0.11      -10.35     27.06 o 
  -9   0   9      197.58       91.58     30.74 o 
  -8   0   9     1142.49     1154.77     77.63 o 
  -7   0   9        1.78        5.57      9.78 o 
  -6   0   9     1924.28     2107.95     40.18 o 
  -5   0   9     1680.97     1480.26     31.12 o 
  -4   0   9      499.41      633.70     19.21 o 
  -3   0   9       15.42       15.62      8.83 o 
  -2   0   9      133.90      153.34     17.31 o 
  -1   0   9     2472.14     2317.06     62.53 o 
   0   0   9     4198.77     4376.17     84.09 o 
   1   0   9     2137.00     2290.75     50.98 o 
   2   0   9     1763.86     1475.09     40.90 o 
   3   0   9      199.40      161.34     22.72 o 
   4   0   9       21.02        9.32     12.94 o 
   5   0   9      437.37      387.61     43.71 o 
   6   0   9      136.81       85.32     37.64 o 
   7   0   9       25.62       29.97     32.92 o 
   8   0   9       22.00       14.22     25.15 o 
   9   0   9        4.12        0.30     23.31 o 
 -11   1   9      137.17      138.32     39.19 o 
 -10   1   9      114.35       93.78     32.77 o 
  -9   1   9       56.72       64.52     27.71 o 
  -8   1   9      413.98      428.27     28.12 o 
  -7   1   9      649.01      699.38     31.18 o 
  -6   1   9      646.33      622.76     21.70 o 
  -5   1   9     1373.72     1475.12     31.19 o 
  -4   1   9       25.66       18.54      7.54 o 
  -3   1   9     4948.60     4778.33    125.83 o 
  -2   1   9        0.86        0.24     14.45 o 
  -1   1   9     3135.69     3511.20     65.40 o 
   0   1   9     5382.68     5936.83     97.60 o 
   1   1   9     1710.26     1597.72     40.93 o 
   2   1   9      398.24      338.37     29.20 o 
   3   1   9      447.11      377.34     23.76 o 
   4   1   9      196.05      186.88     42.49 o 
   5   1   9        0.66       21.48     16.54 o 
   6   1   9      179.37      116.83     23.09 o 
   7   1   9        0.65      -31.89     21.26 o 
   8   1   9      103.05       83.85     25.78 o 
   9   1   9      307.95      312.04     38.14 o 
 -11   2   9       17.13      -10.53     27.59 o 
 -10   2   9       15.85       35.20     28.01 o 
  -9   2   9        5.70       -0.49     15.13 o 
  -8   2   9      390.17      425.40     28.45 o 
  -7   2   9      893.56      880.58     42.01 o 
  -6   2   9       87.77      107.34     16.81 o 
  -5   2   9      900.73      917.16     23.89 o 
  -4   2   9     3128.11     2569.56     55.26 o 
  -3   2   9     1147.27     1000.81     32.13 o 
  -2   2   9       46.62       45.31     11.52 o 
  -1   2   9     3191.86     3292.73     63.72 o 
   0   2   9      838.61      815.79     29.03 o 
   1   2   9      136.98      155.44     15.13 o 
   2   2   9     3199.40     3210.95     64.56 o 
   3   2   9      453.35      594.09     27.75 o 
   4   2   9      158.90      155.37     21.65 o 
   5   2   9      328.73      324.63     32.26 o 
   6   2   9        0.54      -14.48     16.99 o 
   7   2   9      975.94     1053.59     50.41 o 
   8   2   9      537.86      599.63     45.85 o 
   9   2   9      175.06      248.21     35.63 o 
 -11   3   9      115.61      130.59     38.18 o 
 -10   3   9       45.87       10.23     21.88 o 
  -9   3   9       63.36       40.58     18.55 o 
  -8   3   9       39.47       52.01     17.05 o 
  -7   3   9        3.80        1.65     14.05 o 
  -6   3   9        9.26       -0.55     12.43 o 
  -5   3   9      781.16      720.29     30.53 o 
  -4   3   9      161.76      133.14     16.59 o 
  -3   3   9     3984.08     4003.75    115.31 o 
  -2   3   9     2944.74     2772.55     57.78 o 
  -1   3   9      367.01      338.91     21.10 o 
   1   3   9     4484.11     4863.72     86.50 o 
   2   3   9     3540.74     3886.85     60.54 o 
   3   3   9      262.80      337.64     25.68 o 
   4   3   9     1117.14     1168.75     44.48 o 
   5   3   9        0.11       11.67     12.41 o 
   6   3   9      216.20      271.05     29.93 o 
   7   3   9      789.01      797.31     46.54 o 
   8   3   9      362.04      353.90     38.31 o 
   9   3   9       32.47       35.32     27.26 o 
 -11   4   9      165.63       55.66     28.78 o 
 -10   4   9        1.07      -27.74     30.00 o 
  -9   4   9      159.17      168.66     23.56 o 
  -8   4   9      330.92      295.70     26.24 o 
  -7   4   9       56.03       35.57     16.04 o 
  -6   4   9       25.21       24.21     17.60 o 
  -5   4   9        2.30      -10.02     12.01 o 
  -4   4   9      206.93      263.39     20.64 o 
  -3   4   9     1096.93     1198.38     37.76 o 
  -2   4   9      336.06      409.32     21.11 o 
  -1   4   9      788.36      775.93     23.95 o 
   0   4   9      412.15      438.33     17.95 o 
   1   4   9     2306.88     2127.95     40.37 o 
   2   4   9     1898.27     1978.65     43.55 o 
   3   4   9      406.69      278.27     23.78 o 
   4   4   9       31.02       18.06     15.12 o 
   5   4   9      616.04      453.68     32.47 o 
   6   4   9      376.50      404.35     34.35 o 
   7   4   9       15.76        2.18     21.45 o 
   8   4   9      195.24      164.39     31.24 o 
 -11   5   9       29.76        4.91     21.80 o 
 -10   5   9       34.16       19.45     19.89 o 
  -9   5   9       83.02       90.59     22.08 o 
  -8   5   9       63.16       84.89     19.53 o 
  -7   5   9       35.81       44.19     16.78 o 
  -6   5   9        0.22       -1.46     21.02 o 
  -5   5   9      472.47      427.86     28.02 o 
  -4   5   9     1820.70     2069.62     53.55 o 
  -3   5   9     4707.76     4696.03     88.00 o 
  -2   5   9      260.69      344.08     31.99 o 
  -1   5   9      215.92      149.42     12.37 o 
   0   5   9     1738.60     1516.91     32.40 o 
   1   5   9      552.14      565.25     24.02 o 
   2   5   9      727.38      822.29     34.69 o 
   3   5   9        2.41       -5.91     12.67 o 
   4   5   9      144.49      127.66     32.11 o 
   5   5   9      175.44      198.52     56.46 o 
   6   5   9        8.98        0.48     13.58 o 
   7   5   9      189.77      208.02     45.43 o 
   8   5   9      172.95      134.63     30.69 o 
 -11   6   9       64.06       41.62     23.27 o 
 -10   6   9       82.09       96.45     24.65 o 
  -9   6   9       48.16       31.83     19.69 o 
  -8   6   9      151.48      172.45     46.59 o 
  -7   6   9      237.61      271.35     25.35 o 
  -6   6   9      564.99      628.55     33.46 o 
  -5   6   9      762.32      658.57     33.34 o 
  -4   6   9      602.78      582.84     43.05 o 
  -3   6   9     2384.84     2524.95     60.38 o 
  -2   6   9        1.18       16.99     13.09 o 
  -1   6   9      383.12      397.03     16.74 o 
   0   6   9     1569.13     1607.53     34.08 o 
   1   6   9       97.19      106.87     15.81 o 
   2   6   9       30.10        9.20     13.31 o 
   3   6   9      975.02     1086.48     43.17 o 
   4   6   9     1139.23      916.40     41.74 o 
   5   6   9      315.58      373.29     32.65 o 
   6   6   9        0.83        5.50     24.56 o 
   7   6   9      288.84      332.59     36.80 o 
   8   6   9       38.59       17.84     25.44 o 
 -11   7   9       38.66       16.63     23.56 o 
 -10   7   9        9.65       -0.60     20.44 o 
  -9   7   9        0.43       -1.14     28.96 o 
  -8   7   9      133.56      153.23     23.97 o 
  -7   7   9      161.42      152.21     22.78 o 
  -6   7   9      812.76     1001.08     67.08 o 
  -5   7   9     1146.21     1480.90     66.34 o 
  -4   7   9      638.01      558.21     31.33 o 
  -3   7   9       85.58       89.20     16.69 o 
  -2   7   9       32.78       22.51     14.69 o 
  -1   7   9     2013.93     1996.88     52.57 o 
   0   7   9       35.67       22.39     13.15 o 
   1   7   9       32.15       26.71     13.28 o 
   2   7   9      961.70      878.55     37.38 o 
   3   7   9      462.64      539.59     46.38 o 
   4   7   9      697.20      822.94     41.52 o 
   5   7   9       18.07        4.15     18.07 o 
   6   7   9      169.79      133.64     53.40 o 
   7   7   9        0.29      -14.23     25.27 o 
 -10   8   9      395.42      383.00     36.76 o 
  -9   8   9       18.44       29.92     21.45 o 
  -8   8   9       99.39      126.96     24.17 o 
  -7   8   9      460.28      398.64     31.86 o 
  -6   8   9      356.87      366.62     30.92 o 
  -5   8   9        2.39      -13.07     13.09 o 
  -4   8   9      131.00      146.96     25.48 o 
  -3   8   9       22.92       27.99     14.51 o 
  -2   8   9      888.73      829.04     35.78 o 
  -1   8   9      172.43      236.77     22.20 o 
   0   8   9      233.38      195.41     19.85 o 
   1   8   9      878.96      921.31     36.58 o 
   2   8   9     1855.20     1822.13     69.22 o 
   3   8   9      322.03      339.36     29.73 o 
   4   8   9        9.17      -22.21     14.81 o 
   5   8   9       25.07       15.24     35.89 o 
   6   8   9        0.16      -28.39     18.93 o 
   7   8   9      298.39      329.88     37.55 o 
 -10   9   9       31.52        9.25     22.34 o 
  -9   9   9        0.42       -5.90     20.08 o 
  -8   9   9       47.91       16.23     20.52 o 
  -7   9   9       15.42        5.87     17.45 o 
  -6   9   9        9.62       22.46     16.87 o 
  -5   9   9      442.55      475.62     31.49 o 
  -4   9   9       85.00       81.63     18.91 o 
  -3   9   9      609.83      617.84     57.89 o 
  -2   9   9      983.39      992.81     49.33 o 
  -1   9   9      576.72      598.35     32.22 o 
   0   9   9     1724.89     1625.42     78.97 o 
   1   9   9     4072.66     4537.54    142.25 o 
   2   9   9      905.50     1037.11     42.39 o 
   3   9   9        8.68        3.98     16.05 o 
   4   9   9       44.50       63.11     20.90 o 
   5   9   9       64.20       22.78     20.94 o 
   6   9   9      362.39      317.29     37.06 o 
  -9  10   9      201.85      202.35     30.70 o 
  -8  10   9       18.23       20.15     23.19 o 
  -7  10   9       78.63       64.45     26.23 o 
  -6  10   9      219.86      238.33     28.27 o 
  -5  10   9       44.16       84.99     21.51 o 
  -4  10   9      567.44      559.03     71.15 o 
  -3  10   9     1687.08     1609.60     71.36 o 
  -2  10   9      925.90      921.43     39.36 o 
  -1  10   9       59.82       58.63     30.21 o 
   0  10   9      409.15      416.03     44.96 o 
   1  10   9      265.94      217.41     40.08 o 
   2  10   9        8.82       46.56     33.78 o 
   3  10   9       28.86       57.88     31.87 o 
   4  10   9      394.76      332.84     32.87 o 
   5  10   9       56.28       46.72     24.18 o 
   6  10   9       99.40       79.64     35.95 o 
  -9  11   9      165.33      196.07     56.46 o 
  -8  11   9        2.03       20.17     22.04 o 
  -7  11   9       33.70       30.37     21.63 o 
  -6  11   9        2.70       15.25     19.01 o 
  -5  11   9      668.31      690.31     41.12 o 
  -4  11   9      434.46      459.05     38.95 o 
  -3  11   9      845.64      758.21     51.20 o 
  -2  11   9      869.15      991.57     41.76 o 
  -1  11   9       37.47       61.19     29.20 o 
   0  11   9        0.99      -13.02     28.37 o 
   1  11   9       11.76       -1.07     28.84 o 
   2  11   9      216.00      276.40     48.88 o 
   3  11   9       11.51      -20.16     32.89 o 
   4  11   9      335.82      425.17     37.20 o 
   5  11   9      640.17      668.89     45.91 o 
  -8  12   9       27.37       58.14     24.76 o 
  -7  12   9        4.26       15.16     21.07 o 
  -6  12   9      508.73      515.44     93.69 o 
  -5  12   9      843.85      996.77     67.73 o 
  -4  12   9      488.73      600.15     38.26 o 
  -3  12   9      202.70      231.80     34.85 o 
  -2  12   9        0.81       30.86     30.57 o 
  -1  12   9       20.46       35.38     29.14 o 
   0  12   9        1.57      -15.46     31.70 o 
   1  12   9       51.59       49.12     37.94 o 
   2  12   9        2.71       -7.85     35.38 o 
   3  12   9      101.97       26.17     39.78 o 
   4  12   9      661.12      745.72     75.52 o 
  -7  13   9      130.95      134.11     28.78 o 
  -6  13   9       29.29       29.02     21.48 o 
  -5  13   9        2.40       -9.50     18.61 o 
  -4  13   9      128.35      119.32     24.55 o 
  -3  13   9      209.62      271.29     44.78 o 
  -2  13   9      148.03      304.89     47.28 o 
  -1  13   9      144.56      103.89     39.90 o 
   0  13   9        1.22      -32.17     31.46 o 
   1  13   9       63.61       44.54     36.93 o 
   2  13   9      180.02      132.85     45.20 o 
   3  13   9      477.67      535.15     70.71 o 
  -6  14   9       10.98       18.21     23.53 o 
  -5  14   9        0.46      -28.91     19.28 o 
  -4  14   9      188.24      203.20     38.59 o 
  -3  14   9      356.28      375.89     51.44 o 
  -2  14   9      103.77       37.17     38.30 o 
  -1  14   9        0.90      -23.91     32.29 o 
   0  14   9        6.23       -4.10     37.52 o 
   1  14   9      149.64      126.61     49.77 o 
   2  14   9      433.71      509.99     65.77 o 
  -3  15   9       35.58       67.38     38.53 o 
  -2  15   9       81.66       35.74     40.26 o 
  -1  15   9        2.34       -6.60     37.05 o 
   0  15   9       39.60      -12.49     40.02 o 
   0 -15  10        0.08       21.53     19.56 o 
  -3 -14  10       26.91       39.35     22.86 o 
  -2 -14  10      369.34      382.85     49.83 o 
  -1 -14  10      194.07      215.93     42.94 o 
   0 -14  10       21.49       57.98     31.64 o 
   1 -14  10      229.54      165.97     40.91 o 
   2 -14  10        4.69      -22.24     29.79 o 
   3 -14  10      107.16      113.11     41.51 o 
  -4 -13  10      142.83      183.43     29.53 o 
  -3 -13  10      720.22      878.46     57.39 o 
  -2 -13  10      285.04      296.45     44.84 o 
  -1 -13  10       69.12       41.09     23.25 o 
   0 -13  10        8.14      -34.07     22.72 o 
   1 -13  10      164.95      126.55     37.41 o 
   2 -13  10      338.45      366.44     51.20 o 
   3 -13  10      126.59      181.55     42.88 o 
   4 -13  10        5.68       -2.02     28.66 o 
   5 -13  10        0.12      -23.25     29.50 o 
  -6 -12  10       64.10       51.20     35.86 o 
  -5 -12  10      216.31      227.14     58.46 o 
  -4 -12  10     1072.48      984.07     48.47 o 
  -3 -12  10      495.48      530.71     38.26 o 
  -2 -12  10       99.14       83.61     31.52 o 
  -1 -12  10      208.49      169.07     36.75 o 
   0 -12  10        0.44       -3.39     23.97 o 
   1 -12  10      210.04      158.18     36.99 o 
   2 -12  10       94.13       47.63     29.20 o 
   3 -12  10      154.50       99.49     33.90 o 
   4 -12  10      374.62      422.16     55.90 o 
   5 -12  10      285.31      349.73     54.95 o 
   6 -12  10       42.20       38.59     35.09 o 
  -7 -11  10        0.23       35.56     35.38 o 
  -6 -11  10      100.33      140.88     39.96 o 
  -5 -11  10      682.18      575.60     38.48 o 
  -4 -11  10      291.69      422.51     48.94 o 
  -3 -11  10       26.92       34.27     20.18 o 
  -2 -11  10        9.33        5.77     21.88 o 
  -1 -11  10       30.78       15.88     24.14 o 
   0 -11  10        8.19        5.05     25.33 o 
   1 -11  10       19.60       52.21     27.59 o 
   2 -11  10      164.24      132.26     34.67 o 
   3 -11  10      362.06      362.81     47.46 o 
   4 -11  10      584.27      504.05     57.39 o 
   5 -11  10      160.35      108.11     38.48 o 
   6 -11  10       17.18       59.25     22.72 o 
  -7 -10  10       63.03       18.55     30.45 o 
  -6 -10  10       24.27       19.44     18.41 o 
  -5 -10  10       25.17       18.78     18.15 o 
  -4 -10  10        0.01       -4.95     16.34 o 
  -3 -10  10      181.00      122.57     24.62 o 
  -2 -10  10       94.48       36.69     21.94 o 
  -1 -10  10        0.12       -8.86     21.05 o 
   0 -10  10      646.73      616.68     52.21 o 
   1 -10  10      148.52      168.11     34.85 o 
   2 -10  10      908.32      846.40     62.44 o 
   3 -10  10     1263.05     1396.24     79.33 o 
   4 -10  10      315.70      273.31     44.90 o 
   5 -10  10       19.17       10.72     22.39 o 
   6 -10  10       43.37       45.77     20.78 o 
   7 -10  10       12.90      -18.79     19.06 o 
  -8  -9  10        5.97      -23.91     26.28 o 
  -7  -9  10        1.94      -12.41     16.19 o 
  -6  -9  10       27.77       20.81     17.66 o 
  -5  -9  10       29.02       14.18     17.64 o 
  -4  -9  10      292.19      374.45     31.55 o 
  -3  -9  10        0.05        2.67     14.40 o 
  -2  -9  10      383.54      335.83     28.62 o 
  -1  -9  10      877.45     1009.16     61.01 o 
   0  -9  10      669.41      609.90     50.90 o 
   1  -9  10      325.94      421.15     45.73 o 
   2  -9  10      558.35      558.70     51.20 o 
   3  -9  10       34.79       72.85     28.84 o 
   4  -9  10      100.56      139.75     21.00 o 
   5  -9  10        0.32        7.95     16.56 o 
   6  -9  10      138.56      160.02     25.93 o 
   7  -9  10       55.42       57.96     33.18 o 
   8  -9  10        0.02        2.33     23.16 o 
  -9  -8  10       16.79       10.47     30.74 o 
  -8  -8  10      189.29      225.14     43.47 o 
  -7  -8  10        2.41        0.16     16.88 o 
  -6  -8  10       52.69       51.45     19.19 o 
  -5  -8  10      147.59      180.30     23.60 o 
  -4  -8  10       33.15       51.76     17.44 o 
  -3  -8  10     1664.91     1807.75     82.18 o 
  -2  -8  10      623.74      588.92     67.32 o 
  -1  -8  10     2992.47     3055.08    107.22 o 
   0  -8  10      235.42      230.61     35.03 o 
   1  -8  10      556.50      532.71     47.16 o 
   2  -8  10       30.35       35.62     24.92 o 
   3  -8  10       19.46        2.23     27.09 o 
   4  -8  10       17.54       -4.89     14.63 o 
   5  -8  10       28.99        4.19     16.05 o 
   6  -8  10       97.47      150.63     26.16 o 
   7  -8  10       95.93      114.51     25.76 o 
   8  -8  10        0.95       14.65     23.16 o 
  -9  -7  10      252.35      338.90     51.32 o 
  -8  -7  10        1.50        1.49     16.85 o 
  -7  -7  10       55.43       60.59     19.42 o 
  -6  -7  10       77.82       49.33     18.31 o 
  -5  -7  10       43.49       69.68     18.46 o 
  -4  -7  10     2187.05     1926.92    184.82 o 
  -3  -7  10      556.34      598.94     32.90 o 
  -2  -7  10      738.06      615.84     46.33 o 
  -1  -7  10      156.27      207.66     31.10 o 
   0  -7  10      141.27      191.60     31.40 o 
   1  -7  10      679.47      557.63     46.56 o 
   2  -7  10      188.30      180.50     19.19 o 
   3  -7  10       29.07       32.04     14.66 o 
   4  -7  10      112.13      127.26     19.24 o 
   5  -7  10      769.42      858.63     41.22 o 
   6  -7  10      794.57      753.68     54.77 o 
   7  -7  10      195.21      256.46     29.88 o 
   8  -7  10        9.85       31.19     18.22 o 
  -9  -6  10       30.30       17.01     28.60 o 
  -8  -6  10      162.02      188.15     54.26 o 
  -7  -6  10      193.01      170.72     26.88 o 
  -6  -6  10       63.47       58.37     17.64 o 
  -5  -6  10     1106.46     1046.51     42.23 o 
  -4  -6  10      967.36     1104.55     60.36 o 
  -3  -6  10       26.79       23.16     17.51 o 
  -2  -6  10      555.35      515.70     41.98 o 
  -1  -6  10      352.14      351.87     37.17 o 
   0  -6  10     2127.71     1935.55     78.56 o 
   1  -6  10      344.23      472.30     23.73 o 
   2  -6  10      835.70      886.34     33.77 o 
   3  -6  10       81.55       67.45     17.19 o 
   4  -6  10      715.90      780.50     36.63 o 
   5  -6  10     2083.09     2042.96     80.10 o 
   6  -6  10      549.58      539.16     45.70 o 
   7  -6  10        2.69       -9.22     17.46 o 
   8  -6  10       29.85       18.30     22.41 o 
 -10  -5  10        0.67      -14.93     27.95 o 
  -9  -5  10       79.40       89.87     27.92 o 
  -8  -5  10       36.95       12.95     17.52 o 
  -7  -5  10       11.16       13.27     16.58 o 
  -6  -5  10      313.04      337.19     27.47 o 
  -5  -5  10      222.02      220.45     26.05 o 
  -4  -5  10      297.36      277.11     24.30 o 
  -3  -5  10      407.86      393.59     26.76 o 
  -2  -5  10      406.96      328.08     34.37 o 
  -1  -5  10      473.93      553.11     41.63 o 
   0  -5  10      166.92      176.36     14.55 o 
   1  -5  10      160.27      134.57     16.32 o 
   2  -5  10       28.63       15.01     13.07 o 
   3  -5  10      434.98      503.59     29.57 o 
   4  -5  10     1340.33     1391.83     46.58 o 
   5  -5  10      389.87      359.34     28.68 o 
   6  -5  10        0.22      -15.51     16.52 o 
   7  -5  10       36.28        7.28     18.52 o 
   8  -5  10       31.34        3.75     30.33 o 
   9  -5  10       22.29       28.25     36.04 o 
 -10  -4  10       98.76       79.08     23.90 o 
  -9  -4  10       29.04       32.37     21.11 o 
  -8  -4  10       91.72       74.03     20.48 o 
  -7  -4  10       85.22      126.36     21.12 o 
  -6  -4  10      266.43      249.03     24.03 o 
  -5  -4  10      485.43      485.78     34.91 o 
  -4  -4  10      550.16      579.63     30.85 o 
  -3  -4  10      537.15      577.50     58.46 o 
  -2  -4  10      463.76      420.20     37.64 o 
  -1  -4  10      908.13      890.55     25.81 o 
   0  -4  10     1047.80     1052.23     35.12 o 
   1  -4  10      155.40      108.64     14.89 o 
   2  -4  10      537.64      421.87     25.53 o 
   3  -4  10     1918.40     2093.84     55.08 o 
   4  -4  10     1582.48     1482.71     81.08 o 
   5  -4  10      273.49      265.20     25.47 o 
   6  -4  10      437.87      423.71     45.31 o 
   7  -4  10      255.15      238.35     42.22 o 
   8  -4  10        0.58        3.33     31.87 o 
   9  -4  10        2.91      -12.16     22.10 o 
 -10  -3  10       27.44       44.42     29.61 o 
  -9  -3  10      378.75      412.15     33.80 o 
  -8  -3  10      813.78      822.26     40.71 o 
  -7  -3  10      529.52      606.11     33.61 o 
  -5  -3  10     1928.63     1841.99     56.67 o 
  -4  -3  10      635.78      673.17     31.39 o 
  -3  -3  10        5.04       -6.54     10.64 o 
  -2  -3  10      238.76      189.63     16.44 o 
  -1  -3  10     1500.21     1434.79     35.51 o 
   0  -3  10      665.94      582.27     24.65 o 
   1  -3  10       98.89      124.62     16.02 o 
   2  -3  10       31.06       46.58     14.07 o 
   3  -3  10      117.37       78.44     16.57 o 
   4  -3  10       58.05       43.90     16.13 o 
   5  -3  10      677.82      683.97     35.32 o 
   6  -3  10      865.27      888.49     42.10 o 
   7  -3  10       18.01      -14.03     29.14 o 
   8  -3  10      146.85      169.18     41.63 o 
   9  -3  10       15.83        7.48     22.57 o 
 -11  -2  10       23.22       -1.19     29.97 o 
 -10  -2  10       23.02       30.74     29.44 o 
  -9  -2  10      933.71     1088.19     69.87 o 
  -8  -2  10     1247.58     1318.95     48.77 o 
  -7  -2  10      747.25      547.33    154.79 o 
  -6  -2  10        1.05       10.37     13.13 o 
  -5  -2  10      360.42      263.86     35.47 o 
  -4  -2  10      948.98      888.78     33.97 o 
  -3  -2  10       28.79       17.43      8.98 o 
  -2  -2  10     1091.58     1233.76     31.97 o 
  -1  -2  10      931.05      922.59     59.44 o 
   0  -2  10      980.53      914.39     31.20 o 
   1  -2  10     2893.08     2788.40     59.45 o 
   2  -2  10     2252.80     2526.76     58.06 o 
   3  -2  10       99.33       78.03     16.70 o 
   4  -2  10      484.48      443.14     28.98 o 
   5  -2  10        6.19       -6.30     13.73 o 
   6  -2  10      149.21      316.01     42.34 o 
   7  -2  10      353.81      417.58     50.61 o 
   8  -2  10       54.78       31.16     22.03 o 
   9  -2  10       17.58      -15.40     21.83 o 
 -11  -1  10       41.00       57.27     35.09 o 
 -10  -1  10      383.04      419.78     50.96 o 
  -9  -1  10     1291.35     1318.51     76.06 o 
  -8  -1  10     1184.30     1226.40     69.46 o 
  -7  -1  10      190.44      252.03     22.93 o 
  -6  -1  10       69.67       82.13     15.68 o 
  -5  -1  10      137.93      113.83     17.22 o 
  -4  -1  10     1409.70     1398.04     31.26 o 
  -3  -1  10     1945.74     2220.91     46.74 o 
  -2  -1  10     3486.63     3086.64     83.22 o 
  -1  -1  10      865.46      871.60     30.12 o 
   0  -1  10     4775.30     4528.72     80.86 o 
   1  -1  10     2552.70     2738.99     58.77 o 
   2  -1  10        0.81       -7.89     11.80 o 
   3  -1  10      132.47      120.02     18.17 o 
   4  -1  10       68.47       87.69     61.85 o 
   5  -1  10       20.41       12.85     15.31 o 
   6  -1  10      397.93      454.93     49.77 o 
   7  -1  10       67.07       90.61     24.14 o 
   8  -1  10        8.09        0.32     20.75 o 
   9  -1  10        0.05      -32.17     21.55 o 
 -11   0  10       53.35       32.41     32.71 o 
 -10   0  10      969.49      996.79     70.47 o 
  -9   0  10      335.76      285.09     42.28 o 
  -8   0  10        6.64        1.31     21.71 o 
  -7   0  10        6.47      -25.69     17.13 o 
  -6   0  10      165.97      119.71     12.52 o 
  -5   0  10     3043.65     2846.73     47.81 o 
  -4   0  10      143.35      108.16     15.02 o 
  -3   0  10       40.83       53.84     12.17 o 
  -2   0  10     4749.36     5009.97     86.14 o 
  -1   0  10    11452.39    11489.39    170.46 o 
   0   0  10     2247.77     2325.95     63.48 o 
   1   0  10       19.47       23.37     12.03 o 
   2   0  10     1928.04     2104.42     52.34 o 
   3   0  10      246.36      239.23     36.72 o 
   4   0  10     1105.17     1172.73     41.35 o 
   5   0  10      184.31      120.06     33.72 o 
   6   0  10      287.12      296.77     29.80 o 
   7   0  10       92.09       42.30     22.46 o 
   8   0  10       42.98       65.00     25.32 o 
   9   0  10      119.14      101.14     29.19 o 
 -11   1  10        0.48       17.25     30.57 o 
 -10   1  10       13.14       12.13     29.08 o 
  -9   1  10       13.65        4.34     19.92 o 
  -8   1  10        0.01       31.04     25.27 o 
  -7   1  10        8.45       -5.60     12.45 o 
  -6   1  10     2451.46     2381.66     56.12 o 
  -5   1  10     1121.40     1122.93     27.74 o 
  -4   1  10      776.04      963.48     32.36 o 
  -3   1  10      863.77      943.55     32.17 o 
  -2   1  10    17151.96    17152.50    239.76 o 
  -1   1  10     2495.97     2621.96     56.68 o 
   0   1  10        4.66       -4.81     10.41 o 
   1   1  10      261.30      215.72     21.91 o 
   2   1  10      132.04      133.30     28.04 o 
   3   1  10      308.70      295.56     23.82 o 
   4   1  10      140.01      116.50     31.46 o 
   5   1  10      496.32      564.37     34.99 o 
   6   1  10      280.00      278.96     30.11 o 
   7   1  10      821.03      711.64     43.90 o 
   8   1  10      389.91      425.02     39.81 o 
   9   1  10        0.99      -18.72     22.47 o 
 -11   2  10       52.41       28.37     32.53 o 
 -10   2  10      142.87        0.30     16.35 o 
  -9   2  10       71.40       90.33     30.92 o 
  -8   2  10      145.70      143.42     20.70 o 
  -7   2  10      199.08      204.31     20.91 o 
  -6   2  10     2863.54     2793.25     82.12 o 
  -5   2  10      115.32      103.01     15.68 o 
  -4   2  10       16.63       17.59     12.01 o 
  -3   2  10     5061.82     4976.57    130.89 o 
  -2   2  10     5949.41     6077.93    102.38 o 
  -1   2  10       31.26       56.64     13.89 o 
   0   2  10       37.47       50.28     13.20 o 
   1   2  10        6.57        6.94     11.33 o 
   2   2  10      103.40       91.13     15.31 o 
   3   2  10       19.14        3.29     12.40 o 
   4   2  10      458.76      498.68     49.03 o 
   5   2  10      791.42      786.44    196.03 o 
   6   2  10     1507.84     1568.86     58.30 o 
   7   2  10      355.43      303.48     34.02 o 
   8   2  10        1.41      -13.09     23.61 o 
 -11   3  10       21.53      -21.50     14.33 o 
 -10   3  10        4.19      -19.09     25.10 o 
  -9   3  10       25.29        8.18     17.59 o 
  -8   3  10      253.12      235.42     23.98 o 
  -7   3  10      816.65      852.36     35.94 o 
  -6   3  10     1276.27     1223.66     41.84 o 
  -5   3  10       37.73       54.81     14.87 o 
  -4   3  10       19.51       14.51     12.66 o 
  -3   3  10      206.15      221.37     19.67 o 
  -2   3  10     1202.82     1492.14     42.30 o 
  -1   3  10       11.38       13.52     12.08 o 
   0   3  10        0.72        0.54     11.59 o 
   1   3  10      379.75      268.05    110.01 o 
   2   3  10     3855.26     3452.08     57.50 o 
   3   3  10      569.46      446.98     28.86 o 
   4   3  10      658.47      640.76     35.76 o 
   5   3  10      888.99      715.80    108.29 o 
   6   3  10      509.61      627.04     40.58 o 
   7   3  10       55.34       46.74     23.57 o 
   8   3  10      159.06      213.67     34.33 o 
 -11   4  10       13.77       -5.23     28.54 o 
 -10   4  10        0.83      -10.39     19.12 o 
  -9   4  10      202.94      198.98     26.06 o 
  -8   4  10      648.69      631.15     37.32 o 
  -7   4  10      183.24      184.12     21.67 o 
  -6   4  10     1313.58     1256.37     59.05 o 
  -5   4  10     2933.90     3046.99     72.55 o 
  -4   4  10     1802.39     1779.60     49.03 o 
  -3   4  10        0.12        6.24     18.73 o 
  -2   4  10      291.33      342.18     43.32 o 
  -1   4  10      336.82      388.74     18.15 o 
   0   4  10      396.34      345.66     33.18 o 
   1   4  10     3550.88     3517.34     57.46 o 
   2   4  10      860.47      915.83     36.88 o 
   3   4  10      554.00      570.01     32.40 o 
   4   4  10      497.16      467.96     32.12 o 
   5   4  10       24.72       -3.95     22.48 o 
   6   4  10       77.00       65.82     46.33 o 
   7   4  10        1.36        0.66     34.43 o 
   8   4  10       14.37       12.96     24.68 o 
 -11   5  10       32.34       58.69     36.10 o 
 -10   5  10        1.24        1.11     18.91 o 
  -9   5  10      291.25      356.66     39.43 o 
  -8   5  10       58.04       64.64     19.45 o 
  -7   5  10      150.90       74.83     17.82 o 
  -6   5  10       23.59       -7.88     13.75 o 
  -5   5  10      670.31      732.41     34.18 o 
  -4   5  10     2466.22     2469.51     72.70 o 
  -3   5  10       34.06       24.26     19.56 o 
  -2   5  10      386.43      340.42    117.69 o 
  -1   5  10       35.01       39.53      8.86 o 
   0   5  10        7.39        5.87      8.67 o 
   1   5  10     2637.81     2675.47     52.12 o 
   2   5  10       37.13       47.18     15.57 o 
   3   5  10       90.97      171.88     23.58 o 
   4   5  10      815.11      659.36     37.51 o 
   5   5  10       30.02       37.09     20.63 o 
   6   5  10       21.39       46.53     39.64 o 
   7   5  10        0.32      -29.77     19.85 o 
   8   5  10        6.89       -3.05     22.69 o 
 -11   6  10      122.16      131.10     28.34 o 
 -10   6  10        0.02        0.72     19.65 o 
  -9   6  10       57.87       47.67     22.36 o 
  -8   6  10      205.57      212.10     25.60 o 
  -7   6  10      633.41      673.58     36.67 o 
  -6   6  10       24.02       22.19     15.58 o 
  -5   6  10      566.59      521.32     30.99 o 
  -4   6  10      105.42       61.50     16.95 o 
  -3   6  10       23.38       -9.04     17.60 o 
  -2   6  10      105.62      116.11     18.03 o 
  -1   6  10      610.83      609.02     30.55 o 
   0   6  10     1312.24     1379.52     32.72 o 
   1   6  10       36.97       18.72     13.75 o 
   2   6  10       22.67       40.74     15.01 o 
   3   6  10     1615.86     1521.40     51.49 o 
   4   6  10      431.08      439.09     32.88 o 
   5   6  10       75.81       31.41     20.70 o 
   6   6  10        4.54      -28.59     19.06 o 
   7   6  10       85.30       10.95     18.48 o 
 -10   7  10       16.87       15.38     21.30 o 
  -9   7  10       12.68       33.53     22.45 o 
  -8   7  10      139.81      156.14     24.45 o 
  -7   7  10      282.23      290.14     28.41 o 
  -6   7  10      381.53      412.90     33.66 o 
  -5   7  10      170.56      169.56     25.81 o 
  -4   7  10       43.23       52.86     17.45 o 
  -3   7  10     2931.52     2844.15     95.39 o 
  -2   7  10     1487.30     1626.66     64.02 o 
  -1   7  10       58.56       23.01     14.95 o 
   0   7  10       30.17       30.38     15.63 o 
   1   7  10      166.76      209.80     20.66 o 
   2   7  10      412.95      457.12     29.24 o 
   3   7  10      688.45      835.93     59.74 o 
   4   7  10       97.80       94.62     21.59 o 
   5   7  10        0.19      -15.84     17.49 o 
   6   7  10      164.94      156.91     28.51 o 
   7   7  10      359.59      380.64     71.66 o 
 -10   8  10       54.47       60.86     30.83 o 
  -9   8  10      116.30       88.58     24.57 o 
  -8   8  10        7.44       13.94     18.99 o 
  -7   8  10      303.34      208.37     26.88 o 
  -6   8  10      151.12      164.66     23.18 o 
  -5   8  10      113.30       76.70     19.16 o 
  -4   8  10      157.42      124.23     20.47 o 
  -3   8  10       37.48       46.15     22.84 o 
  -2   8  10       15.96      -19.05     12.70 o 
  -1   8  10       71.77       58.73     16.77 o 
   0   8  10      460.63      602.17     53.88 o 
   1   8  10      621.85      869.71     63.27 o 
   2   8  10       16.24        7.06     14.76 o 
   3   8  10      395.99      474.61     32.56 o 
   4   8  10       12.75        5.78     18.41 o 
   5   8  10      171.10      248.31     31.00 o 
   6   8  10      591.60      517.33     42.21 o 
 -10   9  10        3.08      -24.25     21.63 o 
  -9   9  10        0.01      -29.11     19.40 o 
  -8   9  10        2.06       -0.60     19.87 o 
  -7   9  10      609.55      678.19     58.28 o 
  -6   9  10      262.05      247.97     27.20 o 
  -5   9  10      420.33      381.26     30.45 o 
  -4   9  10     1027.06     1154.00     45.50 o 
  -3   9  10      272.01      248.34     34.07 o 
  -2   9  10      166.49      170.98     22.09 o 
  -1   9  10      517.05      555.33     31.59 o 
   0   9  10       33.66        5.95     24.80 o 
   1   9  10      221.84      224.91     41.63 o 
   2   9  10      185.19      210.46     43.71 o 
   3   9  10      237.82      184.69     25.55 o 
   4   9  10      116.12       80.22     22.96 o 
   5   9  10       68.18       35.14     22.04 o 
   6   9  10       62.79       66.23     27.07 o 
  -9  10  10      139.69       92.00     27.70 o 
  -8  10  10        0.88      -22.26     18.90 o 
  -7  10  10      186.75      233.92     29.34 o 
  -6  10  10      296.64      382.87     33.01 o 
  -5  10  10     1086.71     1100.47     80.91 o 
  -4  10  10      854.12      922.11     63.12 o 
  -3  10  10       51.18       40.85     18.40 o 
  -2  10  10       93.50       91.95     19.63 o 
  -1  10  10        8.61      -15.88     25.99 o 
   0  10  10       38.55        4.76     27.30 o 
   1  10  10      944.62     1185.25     76.30 o 
   2  10  10      613.69      524.26     59.35 o 
   3  10  10      154.10      153.43     42.34 o 
   4  10  10      205.81      253.38     37.14 o 
   5  10  10       63.39       56.61     25.19 o 
  -9  11  10        5.73       -3.80     22.14 o 
  -8  11  10       14.81      -11.17     20.99 o 
  -7  11  10      207.37      195.12     29.16 o 
  -6  11  10     1110.07     1174.39     54.00 o 
  -5  11  10      858.79     1001.48     71.33 o 
  -4  11  10       17.76        9.01     18.55 o 
  -3  11  10      141.48      168.77     24.32 o 
  -2  11  10      166.78      152.18     38.30 o 
  -1  11  10        2.27      -32.35     26.46 o 
   0  11  10      275.89      347.65     50.31 o 
   1  11  10      655.81      532.47     59.94 o 
   2  11  10      564.65      530.09     60.95 o 
   3  11  10      111.12       95.39     45.79 o 
   4  11  10      189.18      162.46     52.63 o 
  -8  12  10       54.25       18.82     24.69 o 
  -7  12  10       89.91       78.33     25.26 o 
  -6  12  10      148.03      145.73     27.75 o 
  -5  12  10       58.87       44.35     22.23 o 
  -4  12  10       48.80       53.94     27.83 o 
  -3  12  10      131.67      137.39     24.00 o 
  -2  12  10        5.37      -25.39     30.51 o 
  -1  12  10       50.03      -14.33     30.03 o 
   0  12  10       40.31       51.44     37.05 o 
   1  12  10      118.13      103.71     42.70 o 
   2  12  10      179.25      165.56     48.70 o 
   3  12  10      326.11      244.65     56.91 o 
  -7  13  10        0.15       -2.64     24.92 o 
  -6  13  10       28.16       10.72     22.42 o 
  -5  13  10        3.80      -15.24     19.51 o 
  -4  13  10      153.87      151.11     35.03 o 
  -3  13  10       56.02       26.46     33.00 o 
  -2  13  10       39.68       88.61     38.59 o 
  -1  13  10      107.64       63.51     38.18 o 
   0  13  10       28.92        1.37     36.93 o 
   1  13  10      671.52      611.68     67.26 o 
   2  13  10      226.65      307.03     57.15 o 
  -6  14  10        2.99      -12.50     21.43 o 
  -5  14  10       28.51       -0.28     22.18 o 
  -4  14  10        2.48       -1.31     33.54 o 
  -3  14  10      149.08      132.91     42.04 o 
  -2  14  10      224.38      144.62     44.42 o 
  -1  14  10       11.51      -18.91     35.92 o 
   0  14  10      478.48      618.40     68.92 o 
   1  14  10       37.05       84.32     46.38 o 
  -2 -14  11      261.15      251.31     44.42 o 
  -1 -14  11       10.41        5.17     15.82 o 
   0 -14  11        6.89       28.07     32.89 o 
   1 -14  11      220.13      231.80     47.34 o 
   2 -14  11      445.57      365.25     54.77 o 
  -4 -13  11       56.74       38.24     43.47 o 
  -3 -13  11       13.05       25.45     29.91 o 
  -2 -13  11      183.04      216.82     42.16 o 
  -1 -13  11       49.86       53.22     31.64 o 
   0 -13  11      170.69      190.47     42.22 o 
   1 -13  11      478.20      381.90     51.86 o 
   2 -13  11      314.69      368.58     52.09 o 
   3 -13  11       31.69       24.50     31.87 o 
   4 -13  11        5.55      -18.43     28.31 o 
  -5 -12  11       47.29       47.10     22.52 o 
  -4 -12  11        4.48       -0.21     19.33 o 
  -3 -12  11      242.12      205.55     29.14 o 
  -2 -12  11      122.10       86.41     26.58 o 
  -1 -12  11      241.80      276.76     45.14 o 
   0 -12  11      153.79      222.88     41.87 o 
   1 -12  11        7.52        5.71     26.05 o 
   2 -12  11        0.52       -1.31     25.10 o 
   3 -12  11      178.49      154.50     40.38 o 
   4 -12  11      390.45      349.49     53.70 o 
   5 -12  11       47.39       91.88     39.01 o 
  -6 -11  11       25.06       29.72     20.95 o 
  -5 -11  11       90.60      130.16     30.15 o 
  -4 -11  11      272.14      337.21     33.09 o 
  -3 -11  11       78.34       59.41     20.90 o 
  -2 -11  11      129.68      115.84     32.71 o 
  -1 -11  11        7.01        8.33     26.17 o 
   0 -11  11        1.67        7.26     24.86 o 
   1 -11  11       85.63       59.23     30.15 o 
   2 -11  11       55.23       54.53     30.57 o 
   3 -11  11      331.17      286.87     45.67 o 
   4 -11  11       24.75       20.10     31.16 o 
   5 -11  11      108.08      147.60     42.04 o 
   6 -11  11       12.58       57.56     38.65 o 
  -7 -10  11        0.41       10.76     31.52 o 
  -6 -10  11      143.65      102.96     23.49 o 
  -5 -10  11      339.39      358.32     32.26 o 
  -4 -10  11      660.99      724.03     79.54 o 
  -3 -10  11       34.90       22.60     16.79 o 
  -2 -10  11       57.13       92.89     29.32 o 
  -1 -10  11      820.33      955.46     63.33 o 
   0 -10  11      101.11      105.73     30.69 o 
   1 -10  11       59.93       27.83     27.47 o 
   2 -10  11       97.07      123.99     34.31 o 
   3 -10  11        5.75      -17.54     23.91 o 
   4 -10  11      142.46      112.10     35.80 o 
   5 -10  11       25.53       27.65     32.77 o 
   6 -10  11        7.14       20.54     20.23 o 
  -8  -9  11        0.18       23.43     32.47 o 
  -7  -9  11      255.71      283.19     30.89 o 
  -6  -9  11       19.51        8.46     17.70 o 
  -5  -9  11      818.46      888.71     65.98 o 
  -4  -9  11     1147.08     1069.56     47.14 o 
  -3  -9  11     1342.28     1194.54    233.14 o 
  -2  -9  11      371.57      413.83     44.01 o 
  -1  -9  11        3.65       59.47     25.39 o 
   0  -9  11       27.62       39.07     24.92 o 
   1  -9  11       11.76        1.96     24.20 o 
   2  -9  11      476.24      478.47     50.25 o 
   3  -9  11     1214.99     1110.97     71.42 o 
   4  -9  11      285.66      290.68     43.59 o 
   5  -9  11       30.46        8.82     17.14 o 
   6  -9  11       15.98       21.58     20.09 o 
   7  -9  11       28.66       12.93     21.98 o 
  -8  -8  11       29.96       28.31     32.35 o 
  -7  -8  11        6.94       -4.88     17.09 o 
  -6  -8  11      163.55      145.13     23.98 o 
  -5  -8  11      863.56      931.79     43.56 o 
  -4  -8  11      557.65      463.50    164.90 o 
  -3  -8  11      479.06      469.76     31.80 o 
  -2  -8  11      153.16      112.10     28.13 o 
  -1  -8  11      897.79     1048.17     62.20 o 
   0  -8  11        3.89        3.21     20.69 o 
   1  -8  11     1884.03     1689.23     81.35 o 
   2  -8  11      828.48      777.60     59.41 o 
   3  -8  11      168.26      191.25     36.16 o 
   4  -8  11       32.99       16.74     15.86 o 
   5  -8  11       84.84       77.15     21.19 o 
   6  -8  11       75.68       55.35     22.07 o 
   7  -8  11       32.52       25.55     22.02 o 
  -9  -7  11        3.60      -18.08     26.70 o 
  -8  -7  11      234.02      255.49     29.46 o 
  -7  -7  11       63.50       63.19     21.12 o 
  -6  -7  11      460.51      455.88     33.35 o 
  -5  -7  11      748.13      759.91     38.92 o 
  -4  -7  11      141.88      103.17     55.63 o 
  -3  -7  11      198.88      167.52     21.87 o 
  -2  -7  11      498.71      531.10     45.25 o 
  -1  -7  11      253.56      242.81     34.91 o 
   0  -7  11      444.36      453.32     44.12 o 
   1  -7  11     3307.94     3164.62    112.39 o 
   2  -7  11      841.11     1081.24     65.41 o 
   3  -7  11      262.96      263.73     23.42 o 
   4  -7  11      216.79      205.24     23.66 o 
   5  -7  11      102.35       90.82     21.55 o 
   6  -7  11        6.26       12.71     19.02 o 
   7  -7  11       31.51       46.64     22.03 o 
   8  -7  11       11.97       -3.81     22.62 o 
  -9  -6  11      349.60      331.13     33.41 o 
  -8  -6  11        0.71        9.91     17.51 o 
  -7  -6  11       35.30       53.25     19.43 o 
  -6  -6  11       89.55       43.15     17.60 o 
  -5  -6  11      321.44      389.51     41.63 o 
  -4  -6  11      194.41      248.07     24.07 o 
  -3  -6  11      490.66      375.27     27.64 o 
  -2  -6  11      131.64       85.45     25.69 o 
  -1  -6  11     1177.66     1159.61     62.02 o 
   0  -6  11      678.71      785.74     52.03 o 
   1  -6  11       93.56       39.66     23.49 o 
   2  -6  11     1495.43     1622.89     46.47 o 
   3  -6  11      693.31      771.13     35.05 o 
   4  -6  11      110.55      108.07     19.64 o 
   5  -6  11        0.06       17.85     17.84 o 
   6  -6  11      148.62      154.86     25.94 o 
   7  -6  11       21.57        2.96     19.72 o 
   8  -6  11       87.73       50.84     26.64 o 
 -10  -5  11      280.92      242.03     46.21 o 
  -9  -5  11      252.52      314.67     32.85 o 
  -8  -5  11      340.45      377.61     77.69 o 
  -7  -5  11      264.48      264.12     35.80 o 
  -6  -5  11       30.09       35.94     16.50 o 
  -5  -5  11       98.37       74.03     28.10 o 
  -4  -5  11       35.81        2.52     13.46 o 
  -3  -5  11       73.50       76.34     17.41 o 
  -2  -5  11     1680.65     1761.13     75.52 o 
  -1  -5  11      169.87      169.01     29.26 o 
   0  -5  11      100.78       93.60     25.51 o 
   1  -5  11      657.18      650.12     28.55 o 
   2  -5  11     3750.24     3771.08    110.91 o 
   3  -5  11      450.68      382.79     27.88 o 
   4  -5  11      151.70      132.86     20.82 o 
   5  -5  11      959.19     1152.41     70.56 o 
   6  -5  11        8.38       -8.63     17.24 o 
   7  -5  11       56.15       35.37     18.12 o 
   8  -5  11       37.15        2.32     34.43 o 
 -10  -4  11      128.29      188.51     42.34 o 
  -9  -4  11       15.99       27.58     19.85 o 
  -8  -4  11      213.68      272.87     28.96 o 
  -7  -4  11      465.85      412.89     31.38 o 
  -6  -4  11       85.20       50.49     49.42 o 
  -5  -4  11      611.09      539.51     31.29 o 
  -4  -4  11      520.44      547.47     30.86 o 
  -3  -4  11     1641.89     1440.54     67.08 o 
  -2  -4  11     3067.66     3151.59    104.01 o 
  -1  -4  11     1336.18     1281.40     62.02 o 
   0  -4  11        1.67       -2.85     10.67 o 
   1  -4  11      394.82      474.42     25.85 o 
   2  -4  11      302.21      317.28     32.11 o 
   3  -4  11      142.79      220.59     23.02 o 
   4  -4  11      124.41      109.51     19.97 o 
   5  -4  11      129.10      156.43     22.80 o 
   6  -4  11       80.56       44.13     20.21 o 
   7  -4  11       10.30      -19.03     27.18 o 
   8  -4  11        7.27       51.86     36.04 o 
 -10  -3  11        1.81      -26.52     27.12 o 
  -9  -3  11        0.73      -14.51     27.53 o 
  -8  -3  11     1005.49     1167.41     47.92 o 
  -7  -3  11      343.60      266.37     64.22 o 
  -6  -3  11        2.32       -3.27     12.97 o 
  -5  -3  11      108.05      136.18     19.22 o 
  -4  -3  11      830.35      840.64     35.70 o 
  -3  -3  11     1312.74     1198.86     61.07 o 
  -2  -3  11      486.58      546.62     41.69 o 
  -1  -3  11     1899.42     1750.91     49.30 o 
   0  -3  11      150.48      105.97     15.07 o 
   1  -3  11       48.51       46.60     14.46 o 
   2  -3  11     1743.21     1673.99     61.10 o 
   3  -3  11      550.58      556.38     46.68 o 
   4  -3  11       66.80       47.06     16.75 o 
   5  -3  11       34.38       27.25     17.08 o 
   6  -3  11      313.80      382.43     44.24 o 
   7  -3  11       43.69       33.48     31.76 o 
   8  -3  11       28.82       14.87     35.50 o 
 -10  -2  11       92.35       64.88     35.38 o 
  -9  -2  11       15.17       28.13     30.63 o 
  -8  -2  11      121.71       68.63     30.39 o 
  -7  -2  11        1.38       -6.44     13.83 o 
  -6  -2  11       85.97       66.88     16.85 o 
  -5  -2  11      377.04      390.40     26.40 o 
  -4  -2  11     1743.78     1662.91     47.85 o 
  -3  -2  11        2.66       -7.49     18.61 o 
  -2  -2  11        7.23       14.26     10.48 o 
  -1  -2  11      315.19      273.25     19.83 o 
   0  -2  11      652.27      820.36     31.52 o 
   1  -2  11     1250.40     1254.35     39.59 o 
   2  -2  11       25.53       -4.06     13.15 o 
   3  -2  11      142.46      169.90     20.61 o 
   4  -2  11      278.45      260.04     25.02 o 
   5  -2  11      313.90      234.50    101.75 o 
   6  -2  11      544.80      517.96     52.39 o 
   7  -2  11       11.57       23.19     31.46 o 
   8  -2  11       41.58       22.71     23.49 o 
 -10  -1  11      292.83      337.42     49.42 o 
  -9  -1  11      515.09      471.76     51.74 o 
  -8  -1  11      216.26      177.27     33.96 o 
  -7  -1  11      229.16      244.05     37.17 o 
  -6  -1  11      444.90      557.11     29.51 o 
  -5  -1  11      214.26      150.20     18.48 o 
  -4  -1  11       21.25       30.33     21.53 o 
  -3  -1  11     2009.70     1898.06     44.55 o 
  -2  -1  11      368.98      365.36     21.97 o 
  -1  -1  11      336.69      304.66     28.66 o 
   0  -1  11     1820.66     2063.34     52.30 o 
   1  -1  11      457.00      486.35     26.95 o 
   2  -1  11      236.33      217.29     20.96 o 
   3  -1  11      567.14      570.91     31.60 o 
   4  -1  11     2022.98     2185.00     59.40 o 
   5  -1  11      299.67      365.37     44.72 o 
   6  -1  11       16.65      -29.08     27.89 o 
   7  -1  11        4.35        7.72     19.17 o 
   8  -1  11       52.71       23.03     23.62 o 
 -11   0  11       13.92       16.47     32.65 o 
 -10   0  11      225.26      170.49     41.75 o 
  -8   0  11      109.32       81.23     30.09 o 
  -7   0  11       45.10       16.18     22.72 o 
  -6   0  11     2263.50     2295.38     92.29 o 
  -5   0  11        0.29      -12.15     10.54 o 
  -4   0  11       20.37       12.16     11.39 o 
  -3   0  11     1990.67     1988.66     65.86 o 
  -2   0  11     1711.05     1915.81     46.73 o 
  -1   0  11       78.63       70.58     31.31 o 
   0   0  11      535.44      594.67     28.92 o 
   1   0  11      334.57      406.46     25.50 o 
   2   0  11      537.05      691.96     32.60 o 
   3   0  11     2186.01     2055.33     98.75 o 
   4   0  11      678.51      654.22    139.03 o 
   5   0  11       66.63       71.60     32.47 o 
   6   0  11        4.82       -6.83     18.06 o 
   7   0  11       30.01       20.37     20.85 o 
   8   0  11      189.11      145.14     29.48 o 
 -11   1  11       96.46       58.93     35.68 o 
  -9   1  11        2.30      -16.71     24.74 o 
  -8   1  11      130.31      142.54     33.72 o 
  -7   1  11      180.29      237.45     36.45 o 
  -6   1  11        9.86        1.18     13.10 o 
  -5   1  11       59.53       31.08     13.38 o 
  -4   1  11      930.48     1264.44     39.27 o 
  -3   1  11        4.02       37.03     13.65 o 
  -2   1  11      997.97      966.99     44.75 o 
  -1   1  11     6518.22     6286.24    106.64 o 
   0   1  11     5300.79     5342.93     95.36 o 
   1   1  11      542.95      412.23     26.09 o 
   2   1  11     1017.29     1027.32     37.61 o 
   3   1  11      528.73      506.60     38.00 o 
   4   1  11        0.26      -22.42     24.92 o 
   5   1  11        5.96       -9.18     15.51 o 
   6   1  11      140.15      142.64     26.47 o 
   7   1  11       17.48       18.62     20.98 o 
   8   1  11       81.79       80.90     28.29 o 
 -11   2  11        3.98       19.09     26.05 o 
 -10   2  11      580.13      722.47     62.92 o 
  -9   2  11      317.46      247.92     41.57 o 
  -8   2  11      961.43     1115.31     68.27 o 
  -7   2  11      239.60      234.50     22.27 o 
  -6   2  11      150.02      139.61     18.46 o 
  -5   2  11      100.43      127.12     31.61 o 
  -4   2  11      195.36      234.78     32.89 o 
  -3   2  11     4322.80     4512.85    120.75 o 
  -2   2  11     5099.40     4780.01    235.88 o 
  -1   2  11      568.43      648.55     37.91 o 
   0   2  11     1600.34     1598.50     45.39 o 
   1   2  11      369.48      385.54     33.66 o 
   2   2  11       43.19       25.97     11.14 o 
   3   2  11        2.70       -6.30     25.57 o 
   4   2  11      347.00      434.19     30.97 o 
   5   2  11       91.61       53.89     17.92 o 
   6   2  11      361.79      439.68     37.32 o 
   7   2  11      833.52      761.71     45.81 o 
   8   2  11      314.26      328.88     49.83 o 
 -11   3  11        3.92      -19.80     27.71 o 
 -10   3  11      246.22      285.80     47.04 o 
  -9   3  11      699.56      586.82     56.14 o 
  -8   3  11      677.49      562.18     33.21 o 
  -7   3  11        0.28       13.51     14.97 o 
  -6   3  11        0.85      -11.39     12.04 o 
  -5   3  11      127.03      118.66     18.14 o 
  -4   3  11       22.44        8.27     20.64 o 
  -3   3  11      754.31      822.22     33.96 o 
  -2   3  11     2849.81     2903.34     85.66 o 
  -1   3  11      204.82      234.90     21.26 o 
   0   3  11      406.30      368.64     24.88 o 
   1   3  11        2.41       -2.54      9.94 o 
   2   3  11      208.43      190.48     21.16 o 
   3   3  11      698.24      688.35     35.10 o 
   4   3  11      196.00      224.72     25.76 o 
   5   3  11      295.96      375.19     76.45 o 
   6   3  11     1671.86     1675.73     91.88 o 
   7   3  11      478.35      519.92     57.09 o 
   8   3  11        0.31      -12.64     23.51 o 
 -11   4  11       55.70       48.05     35.15 o 
 -10   4  11      143.28      134.10     38.59 o 
  -9   4  11      548.41      573.77     36.81 o 
  -8   4  11       15.46       16.34     16.59 o 
  -7   4  11     1244.82     1365.95     47.58 o 
  -6   4  11      180.23      172.66     20.96 o 
  -5   4  11       28.88       14.13     14.84 o 
  -4   4  11      241.94      210.68     24.32 o 
  -3   4  11      512.78      451.23     27.87 o 
  -2   4  11        1.41       -3.50     20.13 o 
  -1   4  11      863.34      958.05     26.30 o 
   0   4  11      245.91      308.25     20.69 o 
   1   4  11       64.67      113.58     13.68 o 
   2   4  11       18.97       21.23     13.83 o 
   3   4  11      731.79      688.35     35.86 o 
   4   4  11      348.84      382.73     30.45 o 
   5   4  11     1408.98     1387.30     54.30 o 
   6   4  11      365.35      272.67     45.58 o 
   7   4  11       54.19       57.93     26.34 o 
   8   4  11        1.77       13.02     25.24 o 
 -10   5  11        1.92        1.62     20.07 o 
  -9   5  11       20.06       30.23     20.07 o 
  -8   5  11       83.73       33.12     18.68 o 
  -7   5  11       59.75       64.50     18.77 o 
  -6   5  11       53.68       38.47     16.06 o 
  -5   5  11      219.48      181.00     21.76 o 
  -4   5  11      256.36      274.53     31.31 o 
  -3   5  11      538.65      509.21     28.91 o 
  -2   5  11     1110.79     1013.15     38.74 o 
  -1   5  11     3376.85     3345.28    101.45 o 
   0   5  11      213.59      251.96     16.85 o 
   1   5  11      458.61      476.64     22.09 o 
   2   5  11        7.71       18.65     14.59 o 
   3   5  11      592.72      539.61     33.04 o 
   4   5  11     1122.55     1394.90     53.67 o 
   5   5  11      634.97      838.10     44.97 o 
   6   5  11       71.13       -8.79     33.54 o 
   7   5  11       35.86        3.41     17.44 o 
 -10   6  11       25.01       -1.97     35.74 o 
  -9   6  11       31.50       30.27     38.15 o 
  -8   6  11        0.88       11.67     17.91 o 
  -7   6  11        0.55       12.13     16.84 o 
  -6   6  11      882.05      908.43     40.61 o 
  -5   6  11       28.51        8.99     29.23 o 
  -4   6  11      558.50      600.51     32.81 o 
  -3   6  11     1006.33      947.04     88.78 o 
  -2   6  11      183.60      195.93     26.61 o 
  -1   6  11      124.83      144.63     20.02 o 
   0   6  11     1249.02     1458.65     46.54 o 
   1   6  11       78.59       36.93     14.36 o 
   2   6  11       66.39       66.56     17.42 o 
   3   6  11      346.23      398.27     51.35 o 
   4   6  11       50.01       19.01     18.41 o 
   5   6  11        0.15      -19.52     17.89 o 
   6   6  11      213.92      232.22     31.78 o 
   7   6  11      185.46      174.17     65.41 o 
 -10   7  11        3.75       -1.10     29.97 o 
  -9   7  11       59.48       75.12     23.95 o 
  -8   7  11      607.72      716.05     40.97 o 
  -7   7  11     1294.92     1328.90     51.84 o 
  -6   7  11      548.48      506.11     33.92 o 
  -5   7  11       99.01      117.21     20.70 o 
  -4   7  11       12.28       21.96     15.54 o 
  -3   7  11       75.90       95.01     18.93 o 
  -2   7  11     1334.77     1493.48     48.78 o 
  -1   7  11      788.84      817.53     36.31 o 
   0   7  11      597.77      497.56     48.29 o 
   1   7  11        1.47       25.27     28.66 o 
   2   7  11      171.02      197.05     23.38 o 
   3   7  11      473.62      437.29     32.59 o 
   4   7  11       22.86       44.67     20.65 o 
   5   7  11       31.01       12.66     19.78 o 
   6   7  11       88.72       78.34     31.82 o 
 -10   8  11       20.29        8.36     22.61 o 
  -9   8  11       88.01       53.74     24.47 o 
  -8   8  11     1026.93     1083.63     49.91 o 
  -7   8  11      746.37      738.77     47.66 o 
  -6   8  11       22.79       18.31     17.99 o 
  -5   8  11       37.26       38.24     23.49 o 
  -4   8  11       20.82      -21.65     14.61 o 
  -3   8  11       36.01       39.84     16.93 o 
  -2   8  11      102.40      105.76     20.09 o 
  -1   8  11       84.63       53.52     16.90 o 
   0   8  11      291.27      251.84     41.33 o 
   1   8  11      378.42      383.80     47.40 o 
   2   8  11      338.57      311.43     48.29 o 
   3   8  11        9.17       -0.90     16.73 o 
   4   8  11       11.47       35.04     19.61 o 
   5   8  11       13.76        0.41     20.30 o 
   6   8  11      113.25      106.25     28.33 o 
  -9   9  11      157.02      118.25     39.78 o 
  -8   9  11      104.69       76.49     24.04 o 
  -7   9  11        2.05        2.45     19.41 o 
  -6   9  11       35.37       -1.38     18.33 o 
  -5   9  11       12.51       -5.83     16.96 o 
  -4   9  11       32.56       -7.49     22.89 o 
  -3   9  11        0.34        4.19     18.05 o 
  -2   9  11      165.06      207.13     24.05 o 
  -1   9  11      438.11      426.86     46.92 o 
   0   9  11      540.90      640.94     57.27 o 
   1   9  11      474.75      544.66     57.33 o 
   2   9  11      281.18      356.27     52.57 o 
   3   9  11       74.89       90.93     42.34 o 
   4   9  11       24.02       -0.17     18.95 o 
   5   9  11       35.41       13.66     21.72 o 
  -9  10  11       58.47       79.65     33.06 o 
  -8  10  11       11.02       26.56     30.77 o 
  -7  10  11      142.76      128.54     26.50 o 
  -6  10  11      308.70      373.62     33.65 o 
  -5  10  11       35.65       20.86     20.96 o 
  -4  10  11       89.46       93.66     29.85 o 
  -3  10  11        0.60        1.25     19.30 o 
  -2  10  11        4.29        1.64     15.83 o 
  -1  10  11      474.59      578.56     55.84 o 
   0  10  11     1418.85     1206.65     77.78 o 
   1  10  11      730.24      711.71     65.71 o 
   2  10  11       15.78       -3.57     35.74 o 
   3  10  11       32.27       48.17     41.39 o 
   4  10  11       16.00       19.86     43.35 o 
   5  10  11       63.97      107.34     50.96 o 
  -8  11  11       13.56      -12.82     26.05 o 
  -7  11  11      272.88      254.91     32.80 o 
  -6  11  11      199.14      140.24     27.20 o 
  -5  11  11      190.00      200.32     29.01 o 
  -4  11  11      194.55      110.01     32.65 o 
  -3  11  11       56.03       47.18     20.58 o 
  -2  11  11      417.69      431.56     52.75 o 
  -1  11  11      430.88      439.76     54.17 o 
   0  11  11       97.42      139.87     42.46 o 
   1  11  11        7.20      -23.67     33.96 o 
   2  11  11        6.20      -32.83     34.37 o 
   3  11  11      332.61      265.28     56.79 o 
   4  11  11        5.59       33.72     45.55 o 
  -7  12  11       82.69      119.76     28.88 o 
  -6  12  11      337.37      416.71     37.40 o 
  -5  12  11      276.63      285.10     32.12 o 
  -4  12  11       42.19       36.60     21.72 o 
  -3  12  11        4.31      -19.21     28.13 o 
  -2  12  11       61.40       18.32     33.12 o 
  -1  12  11      138.39       80.82     38.48 o 
   0  12  11      195.78      281.04     51.80 o 
   1  12  11       56.67       54.12     40.44 o 
   2  12  11      143.87      126.96     48.64 o 
   3  12  11      108.77      146.77     52.87 o 
  -6  13  11       99.92      140.31     45.14 o 
  -5  13  11        6.08        0.65     26.88 o 
  -4  13  11       47.53       44.18     35.74 o 
  -3  13  11      407.48      526.94     59.17 o 
  -2  13  11      150.28      189.23     46.03 o 
  -1  13  11        0.47      -26.28     34.73 o 
   0  13  11        4.42      -24.62     35.09 o 
   1  13  11       38.75       20.34     43.41 o 
  -4  14  11       30.06       53.94     35.92 o 
  -3  14  11        3.71       -2.20     36.87 o 
  -2  14  11       37.37      102.40     43.53 o 
  -1  14  11        0.20       21.17     40.85 o 
  -3 -13  12        2.11        7.79     29.08 o 
  -2 -13  12        9.33       -1.01     16.83 o 
  -1 -13  12      138.94      159.85     40.32 o 
   0 -13  12      173.07      160.56     41.51 o 
   1 -13  12       55.95      116.79     39.07 o 
   2 -13  12       33.79       50.73     33.72 o 
   3 -13  12       12.93       19.33     32.35 o 
  -4 -12  12       99.70      103.11     25.10 o 
  -3 -12  12        0.05      -14.51     24.38 o 
  -2 -12  12       51.78       67.20     32.05 o 
  -1 -12  12       90.04       79.69     35.32 o 
   0 -12  12      104.25       97.88     34.97 o 
   1 -12  12      380.32      490.43     56.14 o 
   2 -12  12      101.98      116.97     37.17 o 
   3 -12  12       44.84       24.98     31.93 o 
   4 -12  12       81.15       93.19     40.44 o 
  -6 -11  12      721.12      922.74     62.02 o 
  -5 -11  12      321.53      275.93     32.28 o 
  -4 -11  12        4.77        9.22     18.39 o 
  -3 -11  12       17.22       22.24     17.60 o 
  -2 -11  12        3.71      -30.39     22.78 o 
  -1 -11  12      202.02      159.31     37.88 o 
   0 -11  12       65.57       98.66     34.85 o 
   1 -11  12       11.68       -1.25     28.60 o 
   2 -11  12        4.96      -28.96     23.19 o 
   3 -11  12      122.27      146.05     38.53 o 
   4 -11  12      231.25      169.90     43.83 o 
   5 -11  12       31.40        1.72     31.70 o 
  -6 -10  12      325.93      358.12     34.85 o 
  -5 -10  12       47.15       66.37     21.77 o 
  -4 -10  12      120.21      133.95     24.47 o 
  -3 -10  12        0.12      -18.67     21.47 o 
  -2 -10  12       33.98       32.23     26.64 o 
  -1 -10  12       34.98       38.95     26.82 o 
   0 -10  12       41.08       21.71     26.58 o 
   1 -10  12      179.24      175.49     38.00 o 
   2 -10  12      268.47      265.64     43.65 o 
   3 -10  12      652.17      661.87     60.18 o 
   4 -10  12        3.90       -0.42     26.76 o 
   5 -10  12       93.77       69.81     36.99 o 
   6 -10  12        3.21        7.37     33.18 o 
  -7  -9  12      274.14      308.29     36.13 o 
  -6  -9  12       46.42        9.61     18.60 o 
  -5  -9  12       22.72       -3.64     17.32 o 
  -4  -9  12        9.35        3.17     13.28 o 
  -3  -9  12       16.80        5.89     22.72 o 
  -2  -9  12        3.23        5.11     22.30 o 
  -1  -9  12       32.74       23.01     23.79 o 
   0  -9  12      405.63      351.39     43.77 o 
   1  -9  12     1222.56     1403.73     79.39 o 
   2  -9  12      664.79      566.43     54.95 o 
   3  -9  12      186.22      154.26     37.76 o 
   4  -9  12       58.25       30.63     28.78 o 
   5  -9  12        9.11       -7.14     28.78 o 
   6  -9  12       61.92       38.58     21.96 o 
  -8  -8  12       24.56       13.10     20.05 o 
  -7  -8  12        5.57       13.71     18.68 o 
  -6  -8  12      148.12      150.58     24.75 o 
  -5  -8  12      156.95      190.04     27.83 o 
  -4  -8  12      420.53      420.02     32.65 o 
  -3  -8  12      106.30       74.57     27.36 o 
  -2  -8  12       13.66       22.42     22.48 o 
  -1  -8  12      653.44      721.70     53.70 o 
   0  -8  12     3128.96     3044.02    113.82 o 
   1  -8  12     1619.07     1521.12     79.21 o 
   2  -8  12       12.36        1.55     24.32 o 
   3  -8  12      454.22      507.79     51.74 o 
   4  -8  12       47.43       41.87     27.41 o 
   5  -8  12       68.02       67.44     21.18 o 
   6  -8  12       98.59       94.98     25.23 o 
   7  -8  12      129.16      149.93     29.41 o 
  -8  -7  12        3.81        1.06     19.01 o 
  -7  -7  12       92.02      129.61     24.30 o 
  -6  -7  12       35.01       71.53     21.08 o 
  -5  -7  12      561.33      664.96     54.53 o 
  -4  -7  12      812.70      787.43     39.23 o 
  -3  -7  12      108.21      111.44     28.19 o 
  -2  -7  12      157.78      194.16     32.89 o 
  -1  -7  12     1079.13      999.11     60.06 o 
   0  -7  12      321.25      289.90     38.53 o 
   1  -7  12       32.39       56.61     27.30 o 
   2  -7  12       19.01       24.74     23.85 o 
   3  -7  12        6.51        3.98     23.07 o 
   4  -7  12      119.47      123.64     21.27 o 
   5  -7  12      149.63      188.14     30.95 o 
   6  -7  12       17.87        8.21     19.58 o 
   7  -7  12      117.38      104.59     26.95 o 
  -9  -6  12       18.40        2.69     19.55 o 
  -8  -6  12       47.72       39.70     19.99 o 
  -7  -6  12       48.29       49.03     25.93 o 
  -6  -6  12     1069.79     1134.71     47.83 o 
  -5  -6  12     1197.48     1209.75     60.03 o 
  -4  -6  12      972.68      925.54     40.70 o 
  -3  -6  12      136.72      128.03     28.60 o 
  -2  -6  12        0.30       13.26     21.47 o 
  -1  -6  12      121.29       96.93     26.58 o 
   0  -6  12        1.75        0.71     19.56 o 
   1  -6  12        9.18        8.62     21.29 o 
   2  -6  12        6.01      -16.06     20.34 o 
   3  -6  12      325.02      274.85     26.94 o 
   4  -6  12     1285.15     1388.98     71.66 o 
   5  -6  12      384.30      358.99     30.39 o 
   6  -6  12       14.91       14.78     19.45 o 
   7  -6  12      198.68      168.76     29.22 o 
  -9  -5  12       21.04       17.22     21.26 o 
  -8  -5  12       35.68       31.45     26.40 o 
  -7  -5  12      158.69      209.63     26.64 o 
  -6  -5  12      567.78      648.37     50.43 o 
  -5  -5  12      890.32     1063.70     43.54 o 
  -4  -5  12       72.60       57.31     16.49 o 
  -3  -5  12      169.07      211.41     32.71 o 
  -2  -5  12     1298.62     1235.91     64.76 o 
  -1  -5  12       61.20       62.32     23.67 o 
   0  -5  12      121.30      173.59     30.57 o 
   1  -5  12       33.89       33.72     23.25 o 
   2  -5  12       11.95       27.31     15.34 o 
   3  -5  12      922.22      989.59     40.70 o 
   4  -5  12     1040.24     1189.61     46.34 o 
   5  -5  12        7.18      -15.97     16.08 o 
   6  -5  12      138.04      157.13     36.51 o 
   7  -5  12       71.40       63.21     34.02 o 
   8  -5  12        1.94        3.87     30.98 o 
 -10  -4  12      124.40      170.02     42.46 o 
  -9  -4  12       26.26       13.97     30.51 o 
  -8  -4  12       97.46       52.40     20.78 o 
  -7  -4  12      155.93      118.90     38.80 o 
  -6  -4  12      180.41      179.88     23.00 o 
  -5  -4  12      168.50      137.59     24.02 o 
  -4  -4  12       43.87       60.97     16.55 o 
  -3  -4  12      735.20      699.46     50.31 o 
  -2  -4  12       17.94       25.75     20.58 o 
  -1  -4  12      608.11      537.47     44.12 o 
   0  -4  12       14.53       18.08     20.75 o 
   1  -4  12      551.79      630.74     43.32 o 
   2  -4  12     1048.65     1082.78     43.05 o 
   3  -4  12      974.58     1110.29     42.09 o 
   4  -4  12        9.07       14.00     26.05 o 
   5  -4  12       97.97      124.88     22.28 o 
   6  -4  12       49.53       60.95     36.10 o 
   7  -4  12       10.99       24.62     19.68 o 
   8  -4  12        0.65        6.72     35.56 o 
 -10  -3  12       39.67       52.21     34.67 o 
  -9  -3  12      107.67      117.75     37.52 o 
  -8  -3  12        6.44       31.82     29.97 o 
  -7  -3  12        3.07       -4.46     14.76 o 
  -6  -3  12      427.78      393.55     28.90 o 
  -5  -3  12      132.57      124.57     19.11 o 
  -4  -3  12     1104.57     1201.84     65.30 o 
  -3  -3  12      115.95      156.34     30.74 o 
  -2  -3  12        3.98       12.90     19.80 o 
  -1  -3  12      740.83      808.22     51.92 o 
   0  -3  12      566.54      583.60     51.20 o 
   1  -3  12      542.00      539.30     28.93 o 
   2  -3  12      129.88      133.90     19.59 o 
   3  -3  12       50.53       61.86     17.47 o 
   4  -3  12      183.39      177.29     22.58 o 
   5  -3  12     1000.91     1000.49     69.90 o 
   6  -3  12      408.16      273.97     40.62 o 
   7  -3  12        1.73      -36.63     29.38 o 
   8  -3  12       14.88       35.09     38.65 o 
 -10  -2  12        4.41      -19.98     28.48 o 
  -9  -2  12        0.45      -26.17     27.77 o 
  -8  -2  12      514.90      325.47     41.69 o 
  -7  -2  12      123.62      135.11     34.43 o 
  -6  -2  12      518.85      510.45     31.10 o 
  -5  -2  12      282.52      350.35     26.16 o 
  -4  -2  12      174.61      164.49     32.05 o 
  -3  -2  12      917.29      953.56     57.03 o 
  -2  -2  12      600.13      595.45     46.38 o 
  -1  -2  12      927.38     1010.99     59.35 o 
   0  -2  12     2739.29     2677.95     88.90 o 
   1  -2  12        9.93       -8.02     13.03 o 
   2  -2  12      812.89      977.52     38.85 o 
   3  -2  12        6.17      -20.19     13.46 o 
   4  -2  12       79.27       30.28     17.45 o 
   5  -2  12      752.78      838.64     40.75 o 
   6  -2  12        5.33      -28.90     26.17 o 
   7  -2  12        0.10       -1.49     32.83 o 
   8  -2  12      210.48      237.35     34.12 o 
 -10  -1  12      117.23      131.19     39.84 o 
  -9  -1  12      491.75       32.11     17.19 o 
  -8  -1  12        0.90      -16.23     23.19 o 
  -7  -1  12      420.59      363.70     44.36 o 
  -6  -1  12       59.83       25.10     24.32 o 
  -5  -1  12      471.74      469.15     28.03 o 
  -4  -1  12     2207.64     2078.92     86.11 o 
  -3  -1  12     1117.16     1086.95     60.00 o 
  -2  -1  12       96.66      120.41     16.56 o 
  -1  -1  12        1.75       -5.84     12.47 o 
   0  -1  12       59.32       54.29     15.52 o 
   1  -1  12     1971.30     1840.70     50.17 o 
   2  -1  12       14.12       27.27     15.79 o 
   3  -1  12       61.47      100.41     20.14 o 
   4  -1  12       52.07       43.78     18.03 o 
   5  -1  12       61.62       24.44     19.09 o 
   6  -1  12        8.26      -42.10     28.07 o 
   7  -1  12      134.87      135.95     27.53 o 
   8  -1  12      201.92      189.23     32.79 o 
 -10   0  12      242.04       81.71     30.80 o 
  -9   0  12       17.92       51.68     31.70 o 
  -8   0  12       71.29       32.83     28.31 o 
  -7   0  12       15.10       40.68     25.33 o 
  -6   0  12      260.37      221.28     35.68 o 
  -5   0  12      724.30      684.47     51.32 o 
  -4   0  12     1468.25     1569.76     77.46 o 
  -3   0  12     1417.34     1430.52     72.67 o 
  -2   0  12     1765.31     1932.76     48.89 o 
  -1   0  12      155.18      150.88     18.10 o 
   0   0  12      133.63      201.28     32.56 o 
   1   0  12      815.48      806.41     34.66 o 
   2   0  12       57.42       46.46     16.39 o 
   3   0  12     1688.87     1413.54     47.74 o 
   4   0  12      335.18       85.75     23.37 o 
   5   0  12      137.21      138.74     36.99 o 
   6   0  12      139.90      161.53     32.92 o 
   7   0  12      258.12      240.33     35.71 o 
   8   0  12       14.79        5.66     29.50 o 
 -10   1  12        9.12       21.35     30.63 o 
  -9   1  12        0.03       -6.36     26.94 o 
  -8   1  12       97.49       53.94     30.74 o 
  -7   1  12        8.66       10.41     23.97 o 
  -6   1  12       25.96       21.59     23.91 o 
  -5   1  12       60.12       77.13     27.06 o 
  -4   1  12      987.48     1068.20     56.55 o 
  -3   1  12      154.97      213.60     20.27 o 
  -2   1  12      224.95      303.08     23.85 o 
  -1   1  12       69.02       65.13     15.66 o 
   0   1  12     1355.98     1402.21     56.73 o 
   1   1  12      104.26      102.39     17.74 o 
   2   1  12      341.59      367.18     26.26 o 
   3   1  12     1289.63     1017.09    129.88 o 
   4   1  12      538.41      682.33     54.95 o 
   5   1  12       17.50        0.92     11.42 o 
   6   1  12       38.86       63.68     28.81 o 
   7   1  12       82.86       70.33     26.03 o 
   8   1  12       34.89        0.88     24.17 o 
 -10   2  12        4.21      -28.37     27.18 o 
  -9   2  12       85.05       94.32     35.03 o 
  -8   2  12      162.49      211.70     39.78 o 
  -7   2  12        2.27       42.58     26.23 o 
  -6   2  12       21.85        2.25     13.12 o 
  -5   2  12       73.53       74.22     26.11 o 
  -4   2  12     3117.03     3192.59    155.54 o 
  -3   2  12      655.43      745.12     32.89 o 
  -2   2  12      534.05      601.51     29.95 o 
  -1   2  12      187.87      244.42     22.29 o 
   0   2  12      412.06      309.01     23.85 o 
   1   2  12      771.69      686.79     32.81 o 
   2   2  12     1607.10     1683.93     49.55 o 
   3   2  12     1278.92     1545.74     74.99 o 
   4   2  12      663.00      693.21     42.88 o 
   5   2  12      161.61      123.69     26.28 o 
   6   2  12      465.84      464.46     36.87 o 
   7   2  12      134.28      137.18     28.72 o 
 -10   3  12       99.61      103.83     37.05 o 
  -9   3  12       16.47      -11.36     26.46 o 
  -8   3  12      247.54      202.49     38.18 o 
  -7   3  12      217.56      211.81     23.06 o 
  -6   3  12       21.36        5.39     14.12 o 
  -5   3  12     1630.62     1664.94     49.43 o 
  -4   3  12     1795.92     1779.28     50.91 o 
  -3   3  12     1125.62     1328.18     43.78 o 
  -2   3  12      408.59      417.88     27.70 o 
  -1   3  12      519.88      541.85     30.32 o 
   0   3  12      772.48      809.07     35.21 o 
   1   3  12      302.97      343.87     26.28 o 
   2   3  12      325.06      237.91     22.83 o 
   3   3  12      672.50      674.11     36.02 o 
   4   3  12      615.24      695.74     39.07 o 
   5   3  12      770.74      657.22     40.69 o 
   6   3  12       17.72        8.48     16.83 o 
   7   3  12      114.33       75.84     46.98 o 
 -10   4  12       24.21       19.39     30.33 o 
  -9   4  12      171.88      161.63     38.89 o 
  -8   4  12      495.09      548.14     34.82 o 
  -7   4  12        1.71       -2.71     15.71 o 
  -6   4  12      273.13      322.09     26.21 o 
  -5   4  12       34.36       27.04     32.68 o 
  -4   4  12      406.74      387.14     27.59 o 
  -3   4  12      254.06      216.95     21.85 o 
  -2   4  12       45.23       43.67     15.88 o 
  -1   4  12     1050.14     1012.78     39.32 o 
   0   4  12       44.67       57.62     11.89 o 
   1   4  12      670.88      789.48     32.71 o 
   2   4  12       21.54       18.05     14.42 o 
   3   4  12     1953.88     2164.70     62.44 o 
   4   4  12      840.75      777.03     41.21 o 
   5   4  12       43.25       39.46     21.87 o 
   6   4  12       96.88      121.12     27.43 o 
   7   4  12      102.73       34.13     29.56 o 
 -10   5  12      421.89      392.43     54.89 o 
  -9   5  12       50.94       56.10     22.85 o 
  -8   5  12       42.21       63.26     20.92 o 
  -7   5  12        4.12        5.08     16.44 o 
  -6   5  12      350.79      366.72     50.43 o 
  -5   5  12      361.89      405.34     41.66 o 
  -4   5  12       39.33       36.21     15.27 o 
  -3   5  12       19.94       20.47     15.39 o 
  -2   5  12      941.94     1045.42     40.20 o 
  -1   5  12      981.70      884.98     84.50 o 
   0   5  12     2818.00     3041.15     95.59 o 
   1   5  12      149.64       63.54     16.08 o 
   2   5  12     1210.34     1420.83     48.20 o 
   3   5  12      680.20      578.05     35.25 o 
   4   5  12       13.78        2.25     17.01 o 
   5   5  12       84.77       39.66     20.67 o 
   6   5  12       42.34        6.02     27.06 o 
   7   5  12        2.77      -13.48     22.14 o 
 -10   6  12      244.27      193.03     44.72 o 
  -9   6  12        1.30        3.25     19.28 o 
  -8   6  12        4.80       -7.14     17.71 o 
  -7   6  12       29.26        8.01     17.68 o 
  -6   6  12      322.85      334.92     35.83 o 
  -5   6  12      250.24      266.97     25.70 o 
  -4   6  12       29.74        6.90     20.58 o 
  -3   6  12      780.89      895.20     38.33 o 
  -2   6  12     1297.32     1322.97     63.63 o 
  -1   6  12      252.13      265.42     24.69 o 
   0   6  12       37.19       57.53     17.22 o 
   1   6  12      116.51       77.84     30.74 o 
   2   6  12      291.04      395.64     29.68 o 
   3   6  12      155.89      119.15     22.28 o 
   4   6  12      172.48      125.23     27.27 o 
   5   6  12        0.30        7.61     20.46 o 
   6   6  12      133.95      105.82     46.35 o 
 -10   7  12        4.68       -4.17     22.47 o 
  -9   7  12      109.09      112.22     26.40 o 
  -8   7  12       23.18       -1.17     25.15 o 
  -7   7  12       21.65       -9.53     17.93 o 
  -6   7  12       62.50       38.07     19.67 o 
  -5   7  12       45.97       41.45     30.71 o 
  -4   7  12      443.97      500.30     46.92 o 
  -3   7  12     1371.55     1288.24     65.89 o 
  -2   7  12      975.55     1046.22     42.91 o 
  -1   7  12      220.92      313.04     26.81 o 
   0   7  12        5.60       -8.92     25.51 o 
   1   7  12        0.29      -28.43     25.39 o 
   2   7  12       22.82      -13.02     30.74 o 
   3   7  12       21.56        7.53     17.15 o 
   4   7  12      112.75      145.16     32.59 o 
   5   7  12      183.37      238.00     35.98 o 
   6   7  12      297.59      282.22     79.81 o 
  -9   8  12      142.48      201.97     30.28 o 
  -8   8  12        0.30      -24.70     19.36 o 
  -7   8  12      147.03       90.12     24.25 o 
  -6   8  12       61.78       77.62     21.86 o 
  -5   8  12      517.44      546.61     35.99 o 
  -4   8  12     1284.21     1374.97     51.02 o 
  -3   8  12     1221.72     1110.66     45.25 o 
  -2   8  12      629.96      726.70     52.27 o 
  -1   8  12      584.57      680.49     56.73 o 
   0   8  12      138.56       87.77     34.55 o 
   1   8  12        2.54      -29.91     25.57 o 
   2   8  12      127.95       93.01     39.61 o 
   3   8  12       33.50       24.44     36.28 o 
   4   8  12       45.20       26.53     19.78 o 
   5   8  12      727.90      840.28     49.45 o 
  -9   9  12        0.04      -29.41     19.61 o 
  -8   9  12      150.52      176.13     30.28 o 
  -7   9  12       95.93       90.55     24.52 o 
  -6   9  12        0.12      -19.97     17.99 o 
  -5   9  12      487.31      467.82     35.86 o 
  -4   9  12      115.20      120.60     41.39 o 
  -3   9  12      113.90       70.89     20.35 o 
  -2   9  12       76.60       95.11     20.95 o 
  -1   9  12      416.22      396.23     48.58 o 
   0   9  12      111.70      111.44     37.70 o 
   1   9  12       66.22       78.68     35.09 o 
   2   9  12       78.49       55.36     38.71 o 
   3   9  12       39.06       50.43     41.03 o 
   4   9  12      294.39      241.08     55.01 o 
   5   9  12      402.68      431.02     67.32 o 
  -8  10  12      177.44      148.32     29.50 o 
  -7  10  12       34.99       33.46     22.19 o 
  -6  10  12       16.22       -8.38     20.46 o 
  -5  10  12      310.23      257.36     30.92 o 
  -4  10  12      250.14      213.47     27.87 o 
  -3  10  12        0.50       -3.49     27.33 o 
  -2  10  12      165.87      150.21     39.19 o 
  -1  10  12      114.52       55.01     36.45 o 
   0  10  12      407.94      370.90     53.22 o 
   1  10  12      126.64      131.13     44.12 o 
   2  10  12        3.44       51.32     40.32 o 
   3  10  12      463.40      590.51     69.52 o 
   4  10  12      235.43      266.89     58.16 o 
  -8  11  12       82.76       77.62     27.72 o 
  -7  11  12      155.66       87.52     27.01 o 
  -6  11  12      243.51      245.27     31.87 o 
  -5  11  12       30.10       14.27     27.89 o 
  -4  11  12       85.97       67.09     22.44 o 
  -3  11  12      157.82      242.45     45.79 o 
  -2  11  12      411.35      483.23     57.15 o 
  -1  11  12      900.99     1132.68     78.91 o 
   0  11  12       42.03       56.02     38.12 o 
   1  11  12        1.72      -15.34     37.58 o 
   2  11  12      269.44      219.14     53.10 o 
   3  11  12        2.98      -16.29     42.10 o 
  -7  12  12      218.26      216.01     57.45 o 
  -6  12  12        1.17      -12.35     22.21 o 
  -5  12  12        8.26      -37.11     24.74 o 
  -4  12  12        7.28       23.97     27.41 o 
  -3  12  12       51.01       23.19     37.35 o 
  -2  12  12      255.52      213.31     45.91 o 
  -1  12  12       44.22       59.23     39.31 o 
   0  12  12        6.10       20.87     38.12 o 
   1  12  12       37.40       65.65     44.72 o 
   2  12  12        9.52      -24.08     40.74 o 
  -5  13  12        2.91      -23.01     22.39 o 
  -4  13  12       38.57       32.11     35.80 o 
  -3  13  12      282.55      268.20     51.14 o 
  -2  13  12      138.37      197.61     47.75 o 
  -1  13  12       64.19       52.15     42.76 o 
   0  13  12      303.99      358.47     59.23 o 
  -1 -13  13      104.66       99.79     38.89 o 
   0 -13  13      398.91      351.51     51.97 o 
   1 -13  13      143.53      129.16     41.45 o 
  -4 -12  13       18.62       39.37     31.04 o 
  -3 -12  13       23.05       15.82     16.59 o 
  -2 -12  13       82.67      115.66     37.46 o 
  -1 -12  13       73.72       77.37     36.10 o 
   0 -12  13      165.82      112.10     36.39 o 
   1 -12  13       21.01       26.23     32.29 o 
   2 -12  13        0.42      -19.92     25.69 o 
   3 -12  13        6.55      -19.09     26.70 o 
  -5 -11  13       32.17       14.64     20.64 o 
  -4 -11  13       23.11       45.31     29.67 o 
  -3 -11  13      430.62      403.72     49.71 o 
  -2 -11  13      360.90      303.05     46.03 o 
  -1 -11  13      105.85      105.44     34.49 o 
   0 -11  13        2.62       11.54     28.43 o 
   1 -11  13        8.05      -32.74     21.82 o 
   2 -11  13      102.28      103.29     36.87 o 
   3 -11  13      252.26      244.95     46.38 o 
   4 -11  13      179.85      154.14     42.70 o 
  -6 -10  13      101.69      135.26     27.21 o 
  -5 -10  13       11.28       -0.82     18.25 o 
  -3 -10  13      345.11      396.95     47.81 o 
  -2 -10  13       89.77       76.36     31.46 o 
  -1 -10  13       54.96       35.20     27.41 o 
   0 -10  13       19.55       24.62     28.31 o 
   1 -10  13      186.97       95.27     34.43 o 
   2 -10  13      291.05      256.84     44.07 o 
   3 -10  13        0.09       13.14     28.48 o 
   4 -10  13       53.35       12.01     30.15 o 
   5 -10  13       18.31       39.19     36.28 o 
  -7  -9  13      252.23      250.82     31.77 o 
  -6  -9  13      151.46      153.47     26.73 o 
  -5  -9  13      129.59      134.27     25.01 o 
  -4  -9  13       14.57      -26.34     22.24 o 
  -3  -9  13        0.43       -2.74     23.37 o 
  -2  -9  13        2.49       -8.92     21.41 o 
  -1  -9  13       83.81       16.06     25.39 o 
   0  -9  13        5.01       12.01     24.92 o 
   1  -9  13      425.09      499.23     53.82 o 
   2  -9  13      186.05      241.68     42.52 o 
   3  -9  13       32.22       31.76     28.43 o 
   4  -9  13      116.46       41.51     31.10 o 
   5  -9  13      354.05      296.33     51.32 o 
   6  -9  13       70.28       45.97     37.58 o 
  -7  -8  13      171.74      166.34     38.12 o 
  -6  -8  13        6.42       28.04     18.99 o 
  -5  -8  13      140.11       66.96     63.78 o 
  -4  -8  13      103.47      139.57     32.94 o 
  -3  -8  13       71.67       69.87     28.01 o 
  -2  -8  13        0.71       12.79     22.84 o 
  -1  -8  13      103.41       97.41     30.51 o 
   0  -8  13      345.06      239.59     39.37 o 
   1  -8  13     1247.30     1122.63     71.00 o 
   2  -8  13      483.80      375.00     48.64 o 
   3  -8  13        0.87      -13.20     22.72 o 
   4  -8  13      191.09      223.18     41.39 o 
   5  -8  13       28.81       27.65     31.34 o 
   6  -8  13        5.18       -8.16     20.36 o 
  -8  -7  13      110.70      114.81     25.72 o 
  -7  -7  13       87.42       90.89     23.93 o 
  -6  -7  13      128.03      145.93     36.63 o 
  -5  -7  13      717.45      789.87     77.34 o 
  -4  -7  13      251.71      196.72     34.61 o 
  -3  -7  13      180.72      212.06     36.04 o 
  -2  -7  13      155.03       80.52     27.59 o 
  -1  -7  13      685.51      622.98     50.96 o 
   0  -7  13     2249.41     2157.72     93.84 o 
   1  -7  13      131.36       91.76     29.97 o 
   2  -7  13       65.46       47.22     27.89 o 
   3  -7  13       61.93       36.87     28.37 o 
   4  -7  13        5.45      -22.66     22.06 o 
   5  -7  13      110.17       89.48     34.05 o 
   6  -7  13       17.82       10.03     22.98 o 
  -8  -6  13      166.08      160.58     26.89 o 
  -7  -6  13      445.93      601.43     39.00 o 
  -6  -6  13      367.63      211.40     76.30 o 
  -5  -6  13        1.09      -22.42     14.94 o 
  -4  -6  13       56.70       58.10     25.51 o 
  -3  -6  13       27.82       46.27     25.10 o 
  -2  -6  13        2.98       -0.95     19.80 o 
  -1  -6  13     2037.59     1742.75     80.88 o 
   0  -6  13      564.13      673.41     52.45 o 
   1  -6  13      150.86      162.46     32.83 o 
   2  -6  13      712.23      708.44     55.07 o 
   3  -6  13      230.08      295.73     42.46 o 
   4  -6  13        2.79      -14.34     18.11 o 
   5  -6  13       89.31       82.73     22.45 o 
   6  -6  13       11.02      -10.80     19.90 o 
   7  -6  13       89.32      139.57     41.87 o 
  -9  -5  13        3.06       15.22     28.66 o 
  -8  -5  13      349.51      455.88     36.99 o 
  -7  -5  13     1019.27     1059.53     66.19 o 
  -6  -5  13        7.80        8.50     16.76 o 
  -5  -5  13       98.16       49.56     20.31 o 
  -4  -5  13        4.02        9.87     21.71 o 
  -3  -5  13        5.80       -8.44     19.92 o 
  -2  -5  13       59.92       73.09     25.33 o 
  -1  -5  13      376.29      345.27     39.66 o 
   0  -5  13     1131.49     1125.36     63.75 o 
   1  -5  13     2571.50     2725.93    103.83 o 
   2  -5  13      440.97      492.17     31.01 o 
   3  -5  13        8.95       21.59     16.36 o 
   4  -5  13      134.63      124.14     21.57 o 
   5  -5  13      101.74       63.72     21.34 o 
   6  -5  13      147.97      102.94     25.86 o 
   7  -5  13      509.19      608.95     60.24 o 
  -9  -4  13       94.20      107.87     37.52 o 
  -8  -4  13      277.98      283.48     45.91 o 
  -7  -4  13       27.65       40.26     20.12 o 
  -6  -4  13       56.77       71.09     19.86 o 
  -5  -4  13       16.28       15.82     15.08 o 
  -4  -4  13      118.11      133.86     31.76 o 
  -3  -4  13        3.62       -7.31     19.62 o 
  -2  -4  13      179.26      207.36     32.77 o 
  -1  -4  13       69.28       73.92     24.50 o 
   0  -4  13     1770.34     1888.74     81.71 o 
   1  -4  13     2233.01     2113.58     61.91 o 
   2  -4  13      174.05      211.13     39.40 o 
   3  -4  13      195.85      239.61     27.83 o 
   4  -4  13      135.91      114.99     21.71 o 
   5  -4  13      294.69      313.11     40.02 o 
   6  -4  13      399.74      453.20     50.37 o 
   7  -4  13      231.64      328.91     50.49 o 
  -9  -3  13       34.09       54.95     34.85 o 
  -8  -3  13       44.68       27.65     24.62 o 
  -7  -3  13     1109.76     1222.89     74.10 o 
  -6  -3  13      215.29      256.72     25.89 o 
  -5  -3  13       82.73       83.41     18.36 o 
  -4  -3  13      938.80      940.48     60.72 o 
  -3  -3  13      448.10      371.37     40.44 o 
  -2  -3  13        3.18       22.18     20.52 o 
  -1  -3  13      494.13      554.30     45.79 o 
   0  -3  13       64.69       37.63     14.91 o 
   1  -3  13       27.12       36.31     15.48 o 
   2  -3  13      847.47      768.70     36.12 o 
   3  -3  13      470.41      478.64     31.23 o 
   4  -3  13      167.95      150.09     23.20 o 
   5  -3  13      436.76      476.79     34.95 o 
   6  -3  13       47.61       74.39     35.26 o 
   7  -3  13       26.15       10.23     28.01 o 
 -10  -2  13       35.06       46.38     35.50 o 
  -9  -2  13        2.83       -7.14     15.10 o 
  -8  -2  13        2.99       10.70     27.53 o 
  -7  -2  13       63.74       68.03     31.34 o 
  -6  -2  13      413.99      423.17     46.98 o 
  -5  -2  13     2114.73     2246.44     94.26 o 
  -4  -2  13      278.35      271.11     36.57 o 
  -3  -2  13      456.09      430.43     43.17 o 
  -2  -2  13      123.21       72.02     25.27 o 
  -1  -2  13      314.98      396.32     25.38 o 
   0  -2  13      320.49      299.29     22.76 o 
   1  -2  13      560.49      652.85     49.95 o 
   2  -2  13       84.98       60.07     17.93 o 
   3  -2  13       99.80       72.13     18.43 o 
   4  -2  13       41.37       24.27     24.11 o 
   5  -2  13      142.66      151.17     37.23 o 
   6  -2  13       53.49        8.86     18.02 o 
   7  -2  13      246.23      301.56     50.67 o 
 -10  -1  13        2.77      -32.53     26.28 o 
  -9  -1  13        1.15        7.43     30.15 o 
  -8  -1  13      115.74      117.27     36.51 o 
  -7  -1  13      204.90      213.31     40.56 o 
  -6  -1  13     1990.36     2144.22     94.61 o 
  -5  -1  13     1026.47      977.17     62.74 o 
  -4  -1  13        0.08      -20.69     19.15 o 
  -3  -1  13       74.65       44.18     24.20 o 
  -2  -1  13        2.98       -1.88     12.58 o 
  -1  -1  13      179.97      171.21     19.55 o 
   0  -1  13       80.53      137.34     18.69 o 
   1  -1  13      212.24      259.58     31.25 o 
   2  -1  13       38.68       45.64     16.54 o 
   3  -1  13      876.67     1081.80     43.89 o 
   4  -1  13      357.01      327.72     43.59 o 
   5  -1  13        6.44      -23.49     26.52 o 
   6  -1  13      300.80      313.16     48.58 o 
   7  -1  13      166.73      191.82     31.17 o 
 -10   0  13       78.12       49.48     34.67 o 
  -9   0  13       55.79       34.43     31.99 o 
  -8   0  13      100.92       96.46     33.90 o 
  -7   0  13      557.09      553.82     53.46 o 
  -6   0  13      613.84      698.92     56.32 o 
  -5   0  13      324.15      315.89     40.56 o 
  -4   0  13       67.06       58.93     25.33 o 
  -3   0  13       17.96       -1.94     12.45 o 
  -2   0  13      273.20      237.21     31.25 o 
  -1   0  13      226.98      330.72     23.90 o 
   0   0  13       24.52       35.46     15.71 o 
   1   0  13      153.42      111.76     29.11 o 
   2   0  13     3123.92     3418.07     76.59 o 
   3   0  13     1638.67     1551.61     85.93 o 
   4   0  13      371.88      402.24     46.86 o 
   5   0  13       11.24      -39.19     27.83 o 
   6   0  13      119.67       72.50     24.33 o 
   7   0  13       75.76       55.33     33.87 o 
 -10   1  13       67.48       27.41     33.00 o 
  -9   1  13       28.44        4.16     29.32 o 
  -8   1  13      966.14     1094.14     73.20 o 
  -7   1  13      104.58       68.09     31.28 o 
  -6   1  13        5.58        5.35     22.84 o 
  -5   1  13        5.23        6.36     21.41 o 
  -4   1  13      252.22      325.44     24.27 o 
  -3   1  13      516.72      538.19     54.00 o 
  -2   1  13       15.63       -2.28     13.17 o 
  -1   1  13     1356.10     1327.62     43.48 o 
   0   1  13      685.21      710.63     32.99 o 
   1   1  13      588.13      595.57     31.87 o 
   2   1  13     3480.89     3719.04     81.42 o 
   3   1  13      173.19      198.09     36.63 o 
   4   1  13       31.85      -23.55     24.26 o 
   5   1  13       18.65        6.27     19.30 o 
   6   1  13       61.17       34.64     21.36 o 
   7   1  13      200.58      180.56     31.49 o 
 -10   2  13        0.08      -38.59     26.17 o 
  -9   2  13      211.33      256.96     45.55 o 
  -8   2  13        1.05       19.15     29.20 o 
  -7   2  13        0.03       21.11     27.18 o 
  -6   2  13       56.51       18.55     23.61 o 
  -5   2  13       84.63       85.42     19.68 o 
  -4   2  13      377.61      412.19     40.41 o 
  -3   2  13      781.45      847.20     36.37 o 
  -2   2  13      449.98      444.97     28.38 o 
  -1   2  13      169.38      187.13     21.37 o 
   0   2  13       64.65       67.70     17.72 o 
   1   2  13      221.90      301.24     24.99 o 
   2   2  13       41.53       71.54     17.78 o 
   3   2  13       19.69      -15.58     15.46 o 
   4   2  13       19.53       30.71     18.55 o 
   5   2  13       55.62       54.17     21.38 o 
   6   2  13       35.28      -14.16     18.58 o 
   7   2  13       11.41        0.24     22.76 o 
 -10   3  13       56.66       -3.15     31.58 o 
  -9   3  13      423.80      384.04     52.03 o 
  -8   3  13      114.27       60.66     33.84 o 
  -7   3  13       74.81       52.21     29.38 o 
  -6   3  13       94.26      142.98     21.06 o 
  -5   3  13      462.76      493.70     47.22 o 
  -4   3  13     2000.71     2124.58     58.03 o 
  -3   3  13     1148.73     1298.75     46.62 o 
  -2   3  13       15.37       60.87     16.94 o 
  -1   3  13       50.85       71.34     17.28 o 
   0   3  13       90.05      130.45     29.61 o 
   1   3  13        0.44       17.90     14.82 o 
   2   3  13      299.15      332.54     35.03 o 
   3   3  13      134.90      142.41     27.03 o 
   4   3  13      610.09      578.70     37.14 o 
   5   3  13       22.57       22.44     20.12 o 
   6   3  13       70.06       61.35     41.03 o 
   7   3  13        2.15       -3.88     25.63 o 
 -10   4  13      250.19      253.51     48.70 o 
  -9   4  13        0.58        6.66     28.66 o 
  -8   4  13       29.11       14.03     26.40 o 
  -7   4  13        2.76      -15.35     15.94 o 
  -6   4  13       80.39       49.61     20.96 o 
  -5   4  13     1775.56     1870.01     85.22 o 
  -4   4  13      812.61     1003.38     40.86 o 
  -3   4  13      189.57      192.88     27.98 o 
  -2   4  13       15.99       19.21     15.47 o 
  -1   4  13      194.15      239.57     23.65 o 
   0   4  13      155.54      111.18     29.97 o 
   1   4  13       59.89       14.72     24.80 o 
   2   4  13      190.41      194.63     23.02 o 
   3   4  13       72.40       23.55     17.36 o 
   4   4  13        2.84        8.76     18.02 o 
   5   4  13      168.86      220.82     29.59 o 
   6   4  13        3.82      -29.53     19.68 o 
 -10   5  13       58.99       77.37     37.52 o 
  -9   5  13      459.09      457.84     55.90 o 
  -8   5  13        8.71       18.79     22.18 o 
  -7   5  13      258.47      301.89     29.13 o 
  -6   5  13      520.71      531.76     92.98 o 
  -5   5  13      411.84      391.95     43.95 o 
  -4   5  13      123.45      153.56     22.54 o 
  -3   5  13      274.68      303.11     26.06 o 
  -2   5  13       60.19       79.56     40.62 o 
  -1   5  13        4.54       -2.02     17.07 o 
   0   5  13       63.79       22.37     24.86 o 
   1   5  13       58.76      112.93     33.00 o 
   2   5  13      753.42      836.41     43.59 o 
   3   5  13      414.49      381.26     32.18 o 
   4   5  13      482.83      481.39     38.18 o 
   5   5  13        6.67      -20.21     33.90 o 
   6   5  13       27.68       13.75     22.52 o 
  -9   6  13       33.01       42.47     23.07 o 
  -8   6  13       41.01       38.26     22.12 o 
  -7   6  13       82.09       82.56     39.37 o 
  -6   6  13      711.17      787.26     41.60 o 
  -5   6  13      366.39      427.51     45.73 o 
  -4   6  13     1196.03     1166.85     46.08 o 
  -3   6  13     1662.03     1874.25     88.37 o 
  -2   6  13       11.92        5.33     15.80 o 
  -1   6  13        7.47       -6.22     13.30 o 
   0   6  13       17.18      -24.08     25.45 o 
   1   6  13      561.47      557.57     54.71 o 
   2   6  13     1604.60     1614.18     86.11 o 
   3   6  13      443.25      544.95     36.40 o 
   4   6  13      241.76      324.61     32.59 o 
   5   6  13       22.21       19.15     20.55 o 
   6   6  13        4.54        6.16     21.89 o 
  -9   7  13       68.32       81.06     24.96 o 
  -8   7  13       16.99       10.99     38.36 o 
  -7   7  13       54.15       67.66     22.58 o 
  -6   7  13       84.89       78.30     21.82 o 
  -5   7  13      470.86      515.70     51.26 o 
  -4   7  13     1193.27     1225.94     64.97 o 
  -3   7  13      200.17      221.00     24.73 o 
  -2   7  13      336.57      331.95     42.25 o 
  -1   7  13      703.32      590.85     35.51 o 
   0   7  13        3.25        1.07     29.08 o 
   1   7  13      608.20      618.82     59.88 o 
   2   7  13      282.88      310.60     51.68 o 
   3   7  13      246.54      326.71     52.57 o 
   4   7  13       12.75       -1.53     19.47 o 
   5   7  13       25.56       31.03     24.18 o 
  -9   8  13       28.73       26.58     26.02 o 
  -8   8  13      533.32      535.72     54.23 o 
  -7   8  13      186.89      232.15     30.50 o 
  -6   8  13       31.72       29.79     20.96 o 
  -5   8  13      400.90      416.75     48.53 o 
  -4   8  13       25.55        5.98     12.73 o 
  -3   8  13     1126.21     1188.00     66.07 o 
  -2   8  13      406.77      466.70     49.92 o 
  -1   8  13       51.73       29.97     31.58 o 
   0   8  13       89.22      103.29     37.88 o 
   1   8  13      115.94      138.62     41.98 o 
   2   8  13       39.07       55.72     40.32 o 
   3   8  13       98.89       82.12     41.98 o 
   4   8  13      194.12      205.82     53.16 o 
   5   8  13       21.58      -32.35     43.59 o 
  -8   9  13       23.25      -12.76     21.27 o 
  -7   9  13       29.54       14.97     32.53 o 
  -6   9  13       18.14       -1.61     19.99 o 
  -5   9  13      115.61       65.53     32.11 o 
  -4   9  13      312.37      325.94     35.20 o 
  -3   9  13       26.90       16.38     19.26 o 
  -2   9  13       18.66       -7.26     29.85 o 
  -1   9  13       20.81       45.20     34.73 o 
   0   9  13      202.19      235.43     46.44 o 
   1   9  13       13.47      -25.99     35.15 o 
   2   9  13      572.57      683.04     69.04 o 
   3   9  13      178.38      117.69     47.75 o 
   4   9  13       28.50       12.67     46.38 o 
  -8  10  13        3.89       -3.12     22.29 o 
  -7  10  13        5.49      -27.35     19.85 o 
  -6  10  13      152.48      142.88     28.36 o 
  -5  10  13        4.32      -18.85     25.57 o 
  -4  10  13        3.02      -23.09     18.62 o 
  -3  10  13       65.79       38.87     22.23 o 
  -2  10  13      531.18      538.72     57.39 o 
  -1  10  13      514.44      482.93     59.53 o 
   0  10  13        3.89      -40.79     33.12 o 
   1  10  13      212.68      252.14     50.84 o 
   2  10  13      100.38       71.54     45.49 o 
   3  10  13       51.79       28.90     45.25 o 
  -7  11  13      134.52       69.42     29.38 o 
  -6  11  13       87.05       76.60     26.59 o 
  -5  11  13       22.39       -6.49     20.13 o 
  -4  11  13      105.61      123.47     40.79 o 
  -3  11  13      348.90      400.28     52.81 o 
  -2  11  13      292.04      325.94     50.55 o 
  -1  11  13      134.13      135.70     45.25 o 
   0  11  13       11.68       40.97     40.32 o 
   1  11  13       24.08      -45.14     36.81 o 
   2  11  13      214.23      153.84     50.55 o 
  -6  12  13       39.47       13.14     31.76 o 
  -5  12  13       81.03       44.68     24.06 o 
  -4  12  13      249.67      262.19     50.07 o 
  -3  12  13      236.65      169.13     46.09 o 
  -2  12  13       62.12       68.27     41.57 o 
  -1  12  13        0.60       11.66     39.66 o 
   0  12  13        3.97       44.07     40.50 o 
   1  12  13       25.12       16.59     41.69 o 
  -3  13  13       45.81       23.43     38.89 o 
  -2  13  13        8.92       96.46     43.47 o 
  -2 -12  14      309.07      300.13     48.94 o 
  -1 -12  14        5.23       36.28     33.54 o 
   0 -12  14       11.76       17.90     29.85 o 
   1 -12  14       20.23       16.29     30.15 o 
  -4 -11  14       89.14       24.26     19.27 o 
  -3 -11  14      112.93       57.15     33.00 o 
  -2 -11  14       19.04       21.59     30.92 o 
  -1 -11  14       44.16       56.20     31.70 o 
   0 -11  14        5.73      -14.99     27.41 o 
   1 -11  14       24.97       24.32     31.40 o 
   2 -11  14       40.07       47.51     33.48 o 
   3 -11  14        1.73       15.94     30.21 o 
  -5 -10  14       57.97       45.61     37.73 o 
  -4 -10  14       11.51       -3.69     24.20 o 
  -3 -10  14      507.19      585.99     56.14 o 
  -2 -10  14      405.88      402.30     49.83 o 
  -1 -10  14       63.08       58.99     30.39 o 
   0 -10  14       17.52       18.43     28.01 o 
   1 -10  14        8.47       32.23     30.39 o 
   2 -10  14        1.12      -20.58     24.68 o 
   3 -10  14       20.10       19.51     28.60 o 
   4 -10  14        1.33        2.26     31.46 o 
  -6  -9  14        8.07        7.81     20.28 o 
  -5  -9  14        4.76        2.01     14.75 o 
  -4  -9  14      194.78      112.27     33.12 o 
  -3  -9  14      446.38      523.02     51.20 o 
  -2  -9  14       44.20       26.23     26.76 o 
  -1  -9  14       80.23       64.58     32.53 o 
   0  -9  14      114.23       56.91     29.38 o 
   1  -9  14      237.01      178.76     39.90 o 
   2  -9  14       29.27       31.52     29.73 o 
   3  -9  14      271.26      302.21     47.81 o 
   4  -9  14      106.19      145.81     41.03 o 
   5  -9  14       29.41       49.77     36.81 o 
  -7  -8  14       75.24       76.78     24.19 o 
  -6  -8  14        3.04        3.86     17.94 o 
  -5  -8  14       41.96       29.96     19.36 o 
  -4  -8  14      139.99      129.16     33.72 o 
  -3  -8  14       41.74       53.76     29.08 o 
  -2  -8  14      421.34      340.81     44.24 o 
  -1  -8  14      436.60      527.48     51.14 o 
   0  -8  14      163.83      161.22     35.74 o 
   1  -8  14        2.01       21.29     26.05 o 
   2  -8  14       46.39       85.28     33.30 o 
   3  -8  14        0.64        4.58     27.47 o 
   4  -8  14      308.69      299.12     48.17 o 
   5  -8  14      479.56      531.94     61.07 o 
  -7  -7  14        9.98        1.79     19.05 o 
  -6  -7  14       10.10        7.55     28.63 o 
  -5  -7  14        1.52        0.87     16.63 o 
  -4  -7  14       46.75       62.14     29.14 o 
  -3  -7  14      526.62      503.27     50.19 o 
  -2  -7  14     1127.53     1063.52     67.02 o 
  -1  -7  14     1335.93     1400.28     75.82 o 
   0  -7  14       93.16       76.71     30.15 o 
   1  -7  14       65.04       30.03     26.40 o 
   2  -7  14       10.64       25.10     26.05 o 
   3  -7  14      229.39      189.58     39.07 o 
   4  -7  14      262.25      252.86     44.54 o 
   5  -7  14      171.47      192.44     41.03 o 
   6  -7  14      100.08      113.84     27.21 o 
  -8  -6  14        2.45       -5.19     18.71 o 
  -7  -6  14       18.81       23.12     15.71 o 
  -6  -6  14       66.06       80.02     29.53 o 
  -5  -6  14      624.63      664.43     56.79 o 
  -4  -6  14      265.12      298.88     42.28 o 
  -3  -6  14      786.77      772.48     56.61 o 
  -2  -6  14      551.00      505.00     47.99 o 
  -1  -6  14      135.18      182.09     34.43 o 
   0  -6  14      139.75      175.61     34.43 o 
   1  -6  14       13.81      -26.52     19.80 o 
   2  -6  14      150.72       86.58     31.16 o 
   3  -6  14      200.30      157.71     36.93 o 
   4  -6  14        8.69        8.68     25.04 o 
   5  -6  14        5.06       -8.75     26.91 o 
   6  -6  14      172.47      224.74     31.27 o 
  -8  -5  14      275.09      390.17     52.21 o 
  -7  -5  14       74.02       87.92     22.93 o 
  -6  -5  14     1153.73     1200.41     50.21 o 
  -5  -5  14      139.10      105.14     31.93 o 
  -4  -5  14      332.10      343.90     43.41 o 
  -3  -5  14       19.59       32.05     24.08 o 
  -2  -5  14        2.88       24.14     23.07 o 
  -1  -5  14      250.32      294.07     39.49 o 
   0  -5  14        2.41       -3.51     21.53 o 
   1  -5  14       38.05       36.57     25.75 o 
   2  -5  14      116.46      104.54     30.45 o 
   3  -5  14        9.73       -9.87     22.54 o 
   4  -5  14       19.84       -3.81     19.33 o 
   5  -5  14      466.68      507.86     37.13 o 
   6  -5  14      392.36      380.89     51.62 o 
  -9  -4  14      232.99      245.42     46.98 o 
  -8  -4  14      313.47      143.85     33.54 o 
  -7  -4  14      268.70      319.52     47.10 o 
  -6  -4  14      195.47      203.92     26.32 o 
  -5  -4  14      523.33      605.91     54.06 o 
  -4  -4  14      143.02      185.30     33.66 o 
  -3  -4  14       64.08       82.72     27.71 o 
  -2  -4  14        6.92       -8.09     20.34 o 
  -1  -4  14      249.47      179.59     32.53 o 
   0  -4  14       70.91       57.68     25.81 o 
   1  -4  14      247.79      205.22     34.25 o 
   2  -4  14       49.78       40.50     17.14 o 
   3  -4  14        8.33        6.74     16.46 o 
   4  -4  14      616.16      662.23     40.41 o 
   5  -4  14      337.88      277.80     30.89 o 
   6  -4  14        0.31       36.99     34.07 o 
  -9  -3  14      259.95       71.60     25.81 o 
  -8  -3  14       28.67       21.94     29.79 o 
  -7  -3  14       99.09      115.07     35.32 o 
  -6  -3  14        0.56      -25.57     23.67 o 
  -5  -3  14       53.61       49.18     28.72 o 
  -4  -3  14      103.90      124.70     31.22 o 
  -3  -3  14      165.97      189.46     32.94 o 
  -2  -3  14        1.74       -4.70     19.03 o 
  -1  -3  14      396.64      480.26     45.02 o 
   0  -3  14     1270.08     1258.51     67.79 o 
   1  -3  14      781.58      809.69     35.77 o 
   2  -3  14        7.84        5.07     15.55 o 
   3  -3  14       73.21       80.98     19.96 o 
   4  -3  14      209.86      226.57     26.80 o 
   5  -3  14       53.18       99.25     34.13 o 
   6  -3  14       69.49       38.00     38.18 o 
   7  -3  14        0.74      -38.00     27.83 o 
  -9  -2  14       82.86       54.95     35.92 o 
  -8  -2  14        4.79       17.31     30.51 o 
  -7  -2  14       66.39       93.60     34.13 o 
  -6  -2  14      633.41      675.43     57.98 o 
  -5  -2  14      192.13      157.29     34.13 o 
  -4  -2  14        4.95       20.81     21.94 o 
  -3  -2  14       51.15        8.44     21.47 o 
  -2  -2  14      455.55      423.47     42.34 o 
  -1  -2  14     2403.64     2375.90     93.24 o 
   0  -2  14     1540.27     1396.29     90.96 o 
   1  -2  14      307.64      430.96     29.69 o 
   2  -2  14       10.46        2.39     15.68 o 
   3  -2  14        8.00       -8.05     16.20 o 
   4  -2  14      285.84      332.73     57.62 o 
   5  -2  14       85.24      106.45     37.88 o 
   6  -2  14        0.92      -21.47     33.60 o 
   7  -2  14       28.14      -12.55     36.87 o 
  -9  -1  14       43.93       13.62     32.11 o 
  -8  -1  14       23.22       10.94     28.78 o 
  -7  -1  14      419.72      351.10     49.00 o 
  -6  -1  14      207.21      193.74     38.65 o 
  -5  -1  14      222.05      202.72     36.39 o 
  -4  -1  14        1.85       34.85     25.04 o 
  -3  -1  14      113.28       89.14     28.19 o 
  -2  -1  14     1366.80     1342.30     69.34 o 
  -1  -1  14     2663.07     2745.36     64.12 o 
   0  -1  14      732.55      793.26     35.47 o 
   1  -1  14      512.96      527.30     53.10 o 
   2  -1  14       87.63       95.30     19.55 o 
   3  -1  14        4.23      -19.92     16.45 o 
   4  -1  14        6.04      -25.99     29.26 o 
   5  -1  14       20.01       18.85     33.72 o 
   6  -1  14       17.37      -23.43     25.04 o 
   7  -1  14      360.28      443.00     40.49 o 
 -10   0  14        5.97        2.97     31.99 o 
  -9   0  14      111.81       92.77     37.58 o 
  -8   0  14       23.47       20.34     29.73 o 
  -7   0  14        0.63       14.09     29.20 o 
  -6   0  14      770.52      914.79     65.12 o 
  -5   0  14      243.51      199.28     36.87 o 
  -4   0  14        0.74      -15.05     19.33 o 
  -3   0  14       99.61      106.74     29.32 o 
  -2   0  14     1012.28      926.94     39.43 o 
  -1   0  14       19.16      -11.96     12.86 o 
   0   0  14      393.88      376.33     31.76 o 
   1   0  14      211.38      305.08     26.27 o 
   2   0  14       30.08       54.36     18.17 o 
   3   0  14       38.82       16.12     27.30 o 
   4   0  14      100.64       41.81     33.42 o 
   5   0  14       27.45      -14.09     17.72 o 
   6   0  14      405.09      404.93     37.01 o 
   7   0  14      255.95      230.57     36.90 o 
 -10   1  14      119.75      165.02     45.02 o 
  -9   1  14        0.52       29.85     33.84 o 
  -8   1  14       80.99       78.02     34.43 o 
  -7   1  14      456.62      449.81     51.38 o 
  -6   1  14      230.00      226.99     39.66 o 
  -5   1  14        0.19       10.05     23.91 o 
  -4   1  14       73.19       61.25     27.89 o 
  -3   1  14      562.64      621.22     32.25 o 
  -2   1  14       27.32       41.38     22.84 o 
  -1   1  14      152.36      181.51     25.10 o 
   0   1  14      584.32      645.43     37.55 o 
   1   1  14       15.33        3.60     15.73 o 
   2   1  14      590.99      674.65     35.66 o 
   3   1  14      178.45      225.20     39.55 o 
   4   1  14        4.32      -30.33     20.22 o 
   5   1  14      294.27      329.01     32.94 o 
   6   1  14      365.32      389.45     55.78 o 
 -10   2  14        9.39        3.57     33.96 o 
  -9   2  14       84.74       53.22     35.92 o 
  -8   2  14      165.09      141.95     38.65 o 
  -7   2  14       56.85       35.09     28.90 o 
  -6   2  14       26.24      -19.80     23.85 o 
  -5   2  14      394.87      476.51     49.30 o 
  -4   2  14      648.04      687.96     51.53 o 
  -3   2  14      526.90      605.06     52.78 o 
  -2   2  14      523.68      482.52     30.66 o 
  -1   2  14      575.60      703.11     40.23 o 
   0   2  14       45.83       35.08     29.85 o 
   1   2  14      428.47      438.28     30.54 o 
   2   2  14      159.42      146.83     36.93 o 
   3   2  14        0.07        6.36     26.17 o 
   4   2  14      124.51       64.56     21.37 o 
   5   2  14       49.78       60.89     24.18 o 
   6   2  14       47.42       42.98     23.16 o 
 -10   3  14        0.46      -38.36     29.56 o 
  -9   3  14       39.03       54.23     36.81 o 
  -8   3  14       31.66        8.56     28.07 o 
  -7   3  14       74.83       80.40     33.36 o 
  -6   3  14     1358.40     1406.94     79.09 o 
  -5   3  14      918.49     1141.62     66.22 o 
  -4   3  14      129.38      123.77     23.61 o 
  -3   3  14      265.41      294.95     26.33 o 
  -2   3  14      113.27      158.97     21.91 o 
  -1   3  14      212.17      249.96     24.69 o 
   0   3  14       51.32       49.86     22.18 o 
   1   3  14      541.89      680.44     43.98 o 
   2   3  14       47.42       47.10     17.30 o 
   3   3  14       13.04       -0.98     15.84 o 
   4   3  14       73.12       59.67     21.55 o 
   5   3  14        7.43        6.24     19.94 o 
   6   3  14       27.68       25.49     22.91 o 
  -9   4  14       12.87       -6.54     28.66 o 
  -8   4  14      312.37      257.91     45.14 o 
  -7   4  14     1035.75     1067.14     72.79 o 
  -6   4  14     1422.15     1473.90     82.12 o 
  -5   4  14       41.00       33.91     17.89 o 
  -4   4  14        0.11        7.45     19.42 o 
  -3   4  14      117.25      118.79     20.53 o 
  -2   4  14      559.70      532.17     33.03 o 
  -1   4  14      702.73      824.57     39.11 o 
   0   4  14      387.18      460.74     31.27 o 
   1   4  14      720.01      622.03     55.90 o 
   2   4  14      544.62      622.29     35.49 o 
   3   4  14      415.86      401.48     32.61 o 
   4   4  14       43.23       35.70     32.89 o 
   5   4  14       12.20        8.38     19.90 o 
   6   4  14       14.92      -27.91     20.42 o 
  -9   5  14        2.32      -19.33     27.24 o 
  -8   5  14      852.55      903.13     70.59 o 
  -7   5  14     1047.32     1174.06     49.95 o 
  -6   5  14       94.29       55.60     31.34 o 
  -5   5  14      120.71       83.23     21.57 o 
  -4   5  14       16.90       -0.47     16.79 o 
  -3   5  14       16.44        8.23     16.91 o 
  -2   5  14      127.21      159.91     23.52 o 
  -1   5  14       30.98       10.14     17.72 o 
   0   5  14      366.23      235.55     39.25 o 
   1   5  14      608.41      687.56     58.87 o 
   2   5  14      796.67      843.31     66.13 o 
   3   5  14      207.85      250.33     28.34 o 
   4   5  14      159.10      162.49     27.31 o 
   5   5  14       20.97      -14.58     26.91 o 
  -9   6  14       38.67        7.79     30.39 o 
  -8   6  14      111.54       94.09     25.06 o 
  -7   6  14        0.02       10.63     20.90 o 
  -6   6  14      254.07      230.56     41.69 o 
  -5   6  14      146.36      145.54     33.87 o 
  -4   6  14        9.91        0.95     22.66 o 
  -3   6  14      247.55      230.51     26.53 o 
  -2   6  14      472.33      496.67     34.67 o 
  -1   6  14      192.00      196.38     60.45 o 
   0   6  14      375.54      336.88     46.38 o 
   1   6  14      984.83     1034.79     72.19 o 
   2   6  14       28.67       26.11     35.20 o 
   3   6  14       65.72       17.48     36.39 o 
   4   6  14       97.28      104.12     25.44 o 
   5   6  14        4.88        0.46     29.26 o 
  -9   7  14       25.75       34.73     33.72 o 
  -8   7  14      235.12      260.14     35.23 o 
  -7   7  14        0.10        8.07     19.78 o 
  -6   7  14        3.07      -11.54     25.87 o 
  -5   7  14        0.23       -8.06     26.11 o 
  -4   7  14      515.38      554.51     37.16 o 
  -3   7  14      877.36      898.72     44.27 o 
  -2   7  14       18.16       16.58     14.62 o 
  -1   7  14      433.19      522.96     55.25 o 
   0   7  14      897.08      904.02     68.86 o 
   1   7  14       39.68       58.46     38.06 o 
   2   7  14      110.32      135.88     43.47 o 
   3   7  14       93.64      140.76     45.37 o 
   4   7  14        0.31      -47.10     38.89 o 
  -8   8  14        2.24       -9.69     21.62 o 
  -7   8  14        6.35       -1.62     21.49 o 
  -6   8  14       20.76        0.24     27.47 o 
  -5   8  14       95.59       83.29     23.54 o 
  -4   8  14      723.06      715.50     41.35 o 
  -3   8  14       95.96       95.46     51.56 o 
  -2   8  14      214.59      223.27     28.42 o 
  -1   8  14        0.16        2.08     33.12 o 
   0   8  14        8.93      -45.58     30.39 o 
   1   8  14      128.25      153.13     45.61 o 
   2   8  14       40.87       75.46     43.53 o 
   3   8  14        0.70       20.64     40.56 o 
   4   8  14      194.12      171.27     56.20 o 
  -8   9  14        0.08      -23.83     21.27 o 
  -7   9  14       49.71        5.21     41.87 o 
  -6   9  14      145.98      172.81     40.56 o 
  -5   9  14      180.18       96.30     43.41 o 
  -4   9  14      115.08       60.08     22.81 o 
  -3   9  14        2.16       -0.54     19.57 o 
  -2   9  14      369.24      403.37     55.19 o 
  -1   9  14      344.73      261.84     48.76 o 
   0   9  14       88.18       82.66     41.03 o 
   1   9  14        7.77        2.44     38.36 o 
   2   9  14       24.15       45.20     43.83 o 
   3   9  14      199.86      193.45     54.23 o 
  -7  10  14      199.20      175.48     31.42 o 
  -6  10  14      191.25      220.68     45.31 o 
  -5  10  14       28.77       12.71     25.04 o 
  -4  10  14       10.30       11.82     21.50 o 
  -3  10  14      199.04      109.90     39.31 o 
  -2  10  14      283.55      316.90     50.25 o 
  -1  10  14       32.27       44.36     37.46 o 
   0  10  14      115.70       92.29     43.41 o 
   1  10  14       34.95        8.80     41.09 o 
   2  10  14      187.31      157.53     52.99 o 
  -6  11  14        3.02      -17.54     30.21 o 
  -5  11  14        0.45        0.03     21.30 o 
  -4  11  14        0.59       13.44     34.13 o 
  -3  11  14       29.48      -21.65     33.36 o 
  -2  11  14        0.23       -1.25     36.04 o 
  -1  11  14       17.70       20.28     40.85 o 
   0  11  14        5.17      -23.13     38.59 o 
   1  11  14      137.55      140.34     51.02 o 
  -4  12  14        0.51        2.97     36.63 o 
  -3  12  14      127.69      154.26     46.21 o 
  -2  12  14      157.19      210.63     50.61 o 
  -1  12  14        2.62      -41.33     37.29 o 
  -2 -11  15      355.30      341.16     50.31 o 
  -1 -11  15        1.30       47.99     33.00 o 
   0 -11  15      171.06      191.66     44.18 o 
   1 -11  15       15.51       24.86     30.63 o 
  -4 -10  15      376.07      455.76     53.58 o 
  -3 -10  15      482.44      369.65     50.73 o 
  -2 -10  15       79.55       71.00     32.41 o 
  -1 -10  15        0.27      -34.55     23.73 o 
   0 -10  15        6.40      -29.56     23.73 o 
   1 -10  15        1.50      -12.25     27.12 o 
   2 -10  15       36.76       19.15     30.39 o 
   3 -10  15       27.48        7.97     31.82 o 
  -5  -9  15      252.35      285.62     45.91 o 
  -4  -9  15      434.27      474.07     53.58 o 
  -3  -9  15      141.95      130.65     35.68 o 
  -2  -9  15       24.31       18.97     29.08 o 
  -1  -9  15      145.63      134.28     36.04 o 
   0  -9  15      127.81      123.45     36.04 o 
   1  -9  15       71.10       40.14     29.08 o 
   2  -9  15        0.18       11.83     25.81 o 
   3  -9  15       58.00       35.74     32.65 o 
   4  -9  15      357.65      362.99     54.17 o 
  -6  -8  15       58.95       47.90     22.36 o 
  -5  -8  15       65.23       91.88     34.02 o 
  -4  -8  15       70.34       70.89     31.76 o 
  -3  -8  15       43.14       12.01     25.39 o 
  -2  -8  15      424.29      349.25     47.04 o 
  -1  -8  15       44.76       -0.30     25.51 o 
   0  -8  15       34.15       64.52     30.45 o 
   1  -8  15       44.91       23.13     28.96 o 
   2  -8  15        1.11      -35.06     23.37 o 
   3  -8  15      536.48      532.17     58.46 o 
   4  -8  15      557.87      615.55     64.11 o 
  -7  -7  15       34.83       40.09     19.24 o 
  -6  -7  15       46.78       52.48     21.61 o 
  -5  -7  15        4.59        1.55     26.17 o 
  -4  -7  15       50.31       63.81     29.67 o 
  -3  -7  15      241.43      286.81     43.17 o 
  -2  -7  15      141.93      138.80     34.97 o 
  -1  -7  15      212.46      226.75     39.55 o 
   0  -7  15      125.67       71.78     30.86 o 
   1  -7  15       10.48       13.68     25.21 o 
   2  -7  15      149.05      136.54     36.63 o 
   3  -7  15       58.41       64.76     32.71 o 
   4  -7  15        2.62      -13.80     26.46 o 
   5  -7  15        3.26        9.93     29.73 o 
  -7  -6  15      451.61      478.92     62.59 o 
  -6  -6  15        4.85       -2.56     25.33 o 
  -5  -6  15       25.76       24.08     28.72 o 
  -4  -6  15       19.29       40.08     28.48 o 
  -3  -6  15       43.96       32.77     27.77 o 
  -2  -6  15      373.01      422.10     47.93 o 
  -1  -6  15      191.00      159.73     35.56 o 
   0  -6  15       25.87       11.48     24.26 o 
   1  -6  15       35.32        2.74     24.20 o 
   2  -6  15      117.68      171.09     36.63 o 
   3  -6  15        4.41       -6.42     26.11 o 
   4  -6  15        4.72      -18.43     24.20 o 
   5  -6  15        3.90      -20.69     26.64 o 
  -8  -5  15       52.30       36.75     27.00 o 
  -7  -5  15        0.76        2.74     27.30 o 
  -6  -5  15      111.64      169.24     37.64 o 
  -5  -5  15       39.02       50.55     28.72 o 
  -4  -5  15       45.08       23.61     28.66 o 
  -3  -5  15      803.97      610.43     53.88 o 
  -2  -5  15      481.93      620.13     52.93 o 
  -1  -5  15       12.10       15.82     23.79 o 
   0  -5  15        5.23      -11.00     22.72 o 
   1  -5  15       91.61      116.97     32.94 o 
   2  -5  15       27.62       13.74     24.86 o 
   3  -5  15        0.74       -5.35     24.50 o 
   4  -5  15       23.75       30.86     27.71 o 
   5  -5  15        5.14      -19.16     19.85 o 
  -8  -4  15        0.31      -23.01     27.12 o 
  -7  -4  15       72.29       86.70     35.03 o 
  -6  -4  15       65.43       48.23     30.27 o 
  -5  -4  15      557.93      587.12     54.35 o 
  -4  -4  15     1202.87     1166.28     70.89 o 
  -3  -4  15      446.31      456.23     47.40 o 
  -2  -4  15      549.34      572.73     51.62 o 
  -1  -4  15      169.73      123.39     31.70 o 
   0  -4  15       73.43       95.33     29.85 o 
   1  -4  15      175.31      168.53     33.72 o 
   2  -4  15       13.67        4.58     22.72 o 
   3  -4  15        7.40       -0.42     23.25 o 
   4  -4  15       97.94      126.11     25.35 o 
   5  -4  15      434.47      555.60     54.23 o 
   6  -4  15      286.04      246.20     45.25 o 
  -8  -3  15        5.44      -34.73     27.30 o 
  -7  -3  15       11.14       38.71     31.04 o 
  -6  -3  15        3.16       24.20     29.67 o 
  -5  -3  15     2185.48     2041.46     96.22 o 
  -4  -3  15      356.69      268.26     41.09 o 
  -3  -3  15      379.33      370.96     43.77 o 
  -2  -3  15      516.96      375.18     44.60 o 
  -1  -3  15      111.30      123.16     31.28 o 
   0  -3  15        5.95       -5.89     20.99 o 
   1  -3  15       45.96      138.32     31.40 o 
   2  -3  15       37.64       29.92     17.72 o 
   3  -3  15      207.12      284.25     28.83 o 
   4  -3  15      800.00      669.57     40.05 o 
   5  -3  15      449.08      523.25     55.90 o 
   6  -3  15       31.46       27.83     36.57 o 
  -9  -2  15      324.62      375.83     55.25 o 
  -8  -2  15        9.06      -30.74     27.83 o 
  -7  -2  15       30.11       28.72     30.63 o 
  -6  -2  15       13.20        1.96     27.36 o 
  -5  -2  15        3.09        0.30     25.93 o 
  -4  -2  15        0.17       13.74     26.17 o 
  -3  -2  15     1359.36     1458.50     75.82 o 
  -2  -2  15       34.02       63.33     27.41 o 
  -1  -2  15        3.39        7.55     21.59 o 
   0  -2  15      257.89      272.96     37.70 o 
   1  -2  15      830.16     1020.43     42.13 o 
   2  -2  15        1.70       -8.92     16.64 o 
   3  -2  15      356.40      430.50     33.16 o 
   4  -2  15      362.31      345.03     46.38 o 
   5  -2  15       79.96       88.37     37.29 o 
   6  -2  15       55.77       64.46     38.95 o 
  -9  -1  15       11.46       -2.56     33.90 o 
  -8  -1  15        8.25       23.01     32.77 o 
  -7  -1  15      356.97      367.33     50.67 o 
  -6  -1  15      204.63      226.63     42.58 o 
  -5  -1  15      269.63      263.50     41.98 o 
  -4  -1  15      567.98      549.06     53.10 o 
  -3  -1  15      554.52      575.53     51.44 o 
  -2  -1  15      143.61      146.71     31.46 o 
  -1  -1  15      518.94      487.22     46.03 o 
   0  -1  15      335.87      356.79     32.41 o 
   1  -1  15       20.27       46.15     17.77 o 
   2  -1  15        7.61      -13.04     15.48 o 
   3  -1  15       73.13       36.55     20.07 o 
   4  -1  15       43.63       31.46     34.31 o 
   5  -1  15      106.79      151.46     42.04 o 
   6  -1  15      284.00       87.18     36.16 o 
  -9   0  15        7.42      -20.28     32.83 o 
  -8   0  15      222.47      193.33     44.18 o 
  -7   0  15      542.67      525.22     58.10 o 
  -6   0  15       10.12       42.10     30.33 o 
  -5   0  15      148.93      173.41     37.64 o 
  -4   0  15      158.91       72.31     32.47 o 
  -3   0  15       72.94      117.75     32.05 o 
  -2   0  15      253.73      250.24     37.70 o 
  -1   0  15      190.38      206.20     39.78 o 
   0   0  15       22.57       31.30     17.03 o 
   1   0  15        6.92      -11.71     15.84 o 
   2   0  15       98.32       81.97     20.46 o 
   3   0  15       12.72      -22.24     27.41 o 
   4   0  15      178.28      208.14     44.90 o 
   5   0  15      267.47      253.15     49.18 o 
   6   0  15       25.73        7.92     17.18 o 
  -9   1  15       77.67       53.46     36.51 o 
  -8   1  15      116.45      137.25     39.49 o 
  -7   1  15      433.87      508.57     56.08 o 
  -6   1  15      107.31      115.55     36.10 o 
  -5   1  15       45.28       59.47     31.64 o 
  -4   1  15      738.21      701.36     57.74 o 
  -3   1  15      323.20      303.52     41.27 o 
  -2   1  15        6.98       15.97     16.19 o 
  -1   1  15        2.03        0.03     15.16 o 
   0   1  15      356.88      358.53     28.36 o 
   1   1  15      548.25      591.58     34.53 o 
   2   1  15        1.55      -10.64     27.12 o 
   3   1  15       14.28       43.53     32.53 o 
   4   1  15        1.71        8.50     34.07 o 
   5   1  15        3.26       12.16     20.68 o 
   6   1  15      291.10      272.26     35.08 o 
  -9   2  15       51.30       67.67     38.12 o 
  -8   2  15      106.13       74.04     35.32 o 
  -7   2  15      309.87      317.67     47.93 o 
  -6   2  15      242.80      208.02     42.28 o 
  -5   2  15      809.66      793.89     62.92 o 
  -4   2  15       47.14       12.01     25.75 o 
  -3   2  15       21.64       15.82     17.99 o 
  -2   2  15      101.86      131.77     21.53 o 
  -1   2  15      899.59      921.83     41.42 o 
   0   2  15     1293.77     1217.17     45.80 o 
   1   2  15      203.47      250.65     26.27 o 
   2   2  15       11.36      -33.24     28.54 o 
   3   2  15       22.51       28.84     32.53 o 
   4   2  15      164.66      125.48     80.43 o 
   5   2  15      306.62      308.58     33.63 o 
  -9   3  15       22.33       58.46     36.63 o 
  -8   3  15       43.36       37.82     33.06 o 
  -7   3  15        7.92      -12.73     28.84 o 
  -6   3  15      245.46      262.31     45.14 o 
  -5   3  15        0.91       27.41     28.54 o 
  -4   3  15      539.18      716.01     62.89 o 
  -3   3  15       39.78       58.63     18.96 o 
  -2   3  15      741.28      886.72     40.54 o 
  -1   3  15      596.12      578.62     81.92 o 
   0   3  15       44.22       98.82     21.35 o 
   1   3  15        0.57       10.76     27.47 o 
   2   3  15       27.16       -7.52     15.95 o 
   3   3  15       59.46       15.10     23.49 o 
   4   3  15       92.72       67.69     23.22 o 
   5   3  15       31.68       10.15     20.96 o 
  -9   4  15        0.60       25.33     34.13 o 
  -8   4  15       49.19       41.03     34.02 o 
  -7   4  15      126.87      152.89     41.33 o 
  -6   4  15      424.85      414.19     51.68 o 
  -5   4  15     1060.72     1256.24     51.23 o 
  -4   4  15      263.86      272.41     27.95 o 
  -3   4  15      317.69      330.17     32.17 o 
  -2   4  15     1101.04     1216.98     53.82 o 
  -1   4  15        4.51      -13.90     17.14 o 
   0   4  15      161.91      164.84     24.24 o 
   1   4  15       21.46       20.69     30.80 o 
   2   4  15       14.94      -17.25     18.08 o 
   3   4  15       67.81       44.87     21.47 o 
   4   4  15        1.95      -20.46     17.40 o 
   5   4  15        0.23      -27.55     18.37 o 
  -9   5  15        2.41       34.19     32.17 o 
  -8   5  15        1.46       -7.85     29.20 o 
  -7   5  15      701.07      710.16     64.40 o 
  -6   5  15      857.02      885.32     45.00 o 
  -5   5  15       19.90        3.65     19.45 o 
  -4   5  15      349.29      381.99     31.91 o 
  -3   5  15      539.68      602.70     38.36 o 
  -2   5  15       12.18       -0.91     18.21 o 
  -1   5  15        7.71       -2.37     17.65 o 
   0   5  15       10.96       38.83     32.59 o 
   1   5  15        0.40      -22.30     16.77 o 
   2   5  15       24.55      -48.44     32.29 o 
   3   5  15      102.96       52.45     40.74 o 
   4   5  15       29.94       -9.34     38.42 o 
   5   5  15      144.78      137.67     28.65 o 
  -8   6  15      119.07       59.53     35.03 o 
  -7   6  15      178.90      201.65     43.35 o 
  -6   6  15       40.13       22.48     21.34 o 
  -5   6  15       39.66       18.94     19.77 o 
  -4   6  15        5.68        3.07     19.76 o 
  -3   6  15       52.31       52.93     22.18 o 
  -2   6  15       12.02       -1.94     19.44 o 
  -1   6  15      537.83      652.42     60.95 o 
   0   6  15       11.55        4.22     20.28 o 
   1   6  15     1456.77     1775.76     94.26 o 
   2   6  15      822.08      808.70     70.94 o 
   3   6  15       66.82      113.76     45.61 o 
   4   6  15      121.37      137.19     48.70 o 
  -8   7  15      271.53      263.77     33.21 o 
  -7   7  15      117.94      100.20     37.70 o 
  -6   7  15      229.93      230.73     29.64 o 
  -5   7  15      486.34      599.89     49.69 o 
  -4   7  15       88.35       53.67     22.70 o 
  -3   7  15        3.29        7.74     19.84 o 
  -2   7  15       42.52       33.13     21.38 o 
  -1   7  15      129.32       72.61     30.09 o 
   0   7  15     1592.22     1751.79     94.49 o 
   1   7  15     1217.50     1158.96     82.48 o 
   2   7  15      259.43      265.58     50.84 o 
   3   7  15        7.47       -4.16     39.96 o 
  -7   8  15      124.62      130.11     39.31 o 
  -6   8  15      144.29      179.60     28.66 o 
  -5   8  15      130.72      113.99     45.11 o 
  -4   8  15        0.22      -24.38     19.34 o 
  -3   8  15       17.13       -0.65     18.76 o 
  -2   8  15       44.46       40.08     33.96 o 
  -1   8  15      794.89     1028.67     75.52 o 
   0   8  15      945.02     1014.63     77.25 o 
   1   8  15       71.95       66.43     40.91 o 
   2   8  15       83.19      124.52     45.49 o 
   3   8  15       11.97      -52.99     39.96 o 
  -7   9  15       25.86       -3.39     31.76 o 
  -6   9  15       13.51       -1.48     21.84 o 
  -5   9  15      126.34      137.48     28.27 o 
  -4   9  15      204.16       81.33     60.86 o 
  -3   9  15        6.45      -21.23     29.73 o 
  -2   9  15       82.39       42.46     39.01 o 
  -1   9  15      185.23      155.69     44.96 o 
   0   9  15      176.11      215.09     48.64 o 
   1   9  15       48.54       62.92     43.17 o 
   2   9  15       42.11       68.74     44.72 o 
  -6  10  15       60.05       52.97     24.28 o 
  -5  10  15      139.53      123.76     27.33 o 
  -4  10  15        2.21        9.23     22.17 o 
  -3  10  15       37.67       26.76     35.86 o 
  -2  10  15        0.05       29.38     39.19 o 
  -1  10  15        9.35       51.80     40.79 o 
   0  10  15        9.47       50.96     42.76 o 
   1  10  15      201.57      163.59     51.20 o 
  -4  11  15        0.71      -50.31     33.54 o 
  -3  11  15       60.39       22.00     37.52 o 
  -2  11  15       65.35       53.10     41.15 o 
  -1  11  15       14.72       23.01     41.27 o 
  -2 -10  16       23.08       16.65     29.85 o 
  -1 -10  16       69.27       24.92     31.22 o 
   0 -10  16      375.68      450.11     55.19 o 
   1 -10  16      128.98      136.83     41.69 o 
  -4  -9  16      106.29      109.96     37.17 o 
  -3  -9  16       40.61       13.97     28.31 o 
  -2  -9  16       10.30       17.72     28.54 o 
  -1  -9  16       60.38       16.29     29.02 o 
   0  -9  16       47.65       65.35     32.94 o 
   1  -9  16        2.63       16.23     32.05 o 
   2  -9  16        7.32      -18.43     27.95 o 
  -5  -8  16      137.57      160.38     40.20 o 
  -4  -8  16       25.32      -28.31     24.56 o 
  -3  -8  16        0.09       14.69     28.25 o 
  -2  -8  16       54.92       40.50     29.97 o 
  -1  -8  16        8.92        9.99     26.82 o 
   0  -8  16       15.66       33.60     27.00 o 
   1  -8  16        4.07       25.51     26.40 o 
   2  -8  16       53.87       27.89     32.11 o 
   3  -8  16        9.35       17.84     29.85 o 
  -6  -7  16      141.92      185.48     42.28 o 
  -5  -7  16       10.21       14.51     27.59 o 
  -4  -7  16       72.11       58.58     32.17 o 
  -3  -7  16       82.35      150.39     36.93 o 
  -2  -7  16      220.72      139.45     37.58 o 
  -1  -7  16      108.59       77.49     31.46 o 
   0  -7  16       43.66       16.83     27.71 o 
   1  -7  16       78.33       92.47     34.02 o 
   2  -7  16        0.54      -35.95     23.97 o 
   3  -7  16      320.42      361.68     52.69 o 
   4  -7  16      228.61      258.92     47.81 o 
  -7  -6  16       26.62        8.27     30.33 o 
  -6  -6  16       42.67       81.71     33.72 o 
  -5  -6  16      122.56      121.61     37.46 o 
  -4  -6  16      513.26      553.70     54.77 o 
  -3  -6  16     1065.19     1102.35     71.60 o 
  -2  -6  16      502.29      378.93     47.93 o 
  -1  -6  16       13.62       -8.33     24.20 o 
   0  -6  16       41.83       14.87     26.11 o 
   1  -6  16       97.27      101.87     33.30 o 
   2  -6  16       99.62      144.39     36.39 o 
   3  -6  16      118.51       93.01     35.44 o
[truncated: 27,902 more chars]
